# Supplementary material for: Molecular characterization of diverse CIMMYT maize inbred lines from eastern and southern Africa using single nucleotide polymorphic markers
Source: BMC Genomics. 2012 Mar 25;13:113. doi: 10.1186/1471-2164-13-113 (PMC3362765; doi:10.1186/1471-2164-13-113)
Supplement: Additional file 1 — Table S1 Germplasm summary. [file 1471-2164-13-113-S1.XLS]

## Sheet: Sheet1
Supplementary Table 1. Summary of the 450 maize inbred lines used in the present study.
Entry	Germplasm identification number (GID)	Standard pedigree	Germplasm origin	Heterotic group	Stock ID	Group membership from model-based population partition (K=2)	Group membership from model-based population partition (K=3)	Group membership from model-based population partition (K=4)	Group membership from model-based population partition (K=5)	Group membership from model-based population partition (K=6)	Group membership from neighbor-joining clustering
1	35132	P62-C5-FS182-2-1-2-B-B-3-1-B	C. Magorokosho	B	V479-29	1	1	3	4	5	2B
2	35129	P63-C2-FS5-1-3-1-B-2-1-1-B	C. Magorokosho	A	V479-32	1	1	3	4	5	2B
4	34892	(P63-12-2-1/P67-5-1-1)-1-2-B	C. Magorokosho		V479-43	1	1	3	4	5	1C
5	33837	UWO417-B-2-1-1-B	C. Magorokosho		V555-87	1	1	3	4	5	1C
6	33869	WOMTA1-B-1-1-1-B	C. Magorokosho		V479-46	1	1	3	4	5	1C
7	33867	MSR-270-2-B*3-5-1-B	C. Magorokosho	A	C316-1	1	1	3	4	5	1C
8	34221	ZSR923-B*4-5-1-B	C. Magorokosho	B	V547-178	1	2	1	5	2	1B
9	31742	((((EV7992/EVP44SR)/EV7992)/EV7992)/EV7992)-#-B-F37SR-2-3SR-2-4-3-B	C. Magorokosho	A	J112-21	2	3	2	3	1	1B
10	33866	MSR-131-3-3-3-5-B	C. Magorokosho	AB	J221-11	1	2	1	5	2	1B
11	34580	S89500-F2-2-2-1-1-B	C. Magorokosho	A	V351-11/25	2	3	4	2	3	2B
13	31859	EV7992-C1-F2-430-3-3-3-B-7-B	C. Magorokosho	A	V445-27	2	3	2	3	1	1B
14	34350	(6207QB/6207QA)-1-4-#-2-2-B	C. Magorokosho	A	V555-99/1	1	1	3	4	5	2B
15	34870	P62-C3-FS163-3-3-3-2-#-1-1-2-B	C. Magorokosho	B	V555-115	1	1	3	4	5	2A
16	151114	(CML176/CML264)-16-2-3-2-B	C. Magorokosho	A	V555-92	1	1	3	4	5	2A
17	142802	((((CML176/CML264)-B/CML264)-7-1/CML264)/CML264)-F2-65-B	C. Magorokosho	A	V555-95	1	1	3	4	5	2A
18	158204	(COMPE2/P43SR//COMPE2)-FS20-1-1-B-1-B-B-6-B	C. Magorokosho		V351-2/25	1	1	Mixed	Mixed	4	1B
19	145941	(92SEW2-77/DMRESRWEARLYSEL-#-I-2-4-B/CML386)-B-11-3-B-2-B	C. Magorokosho		V351-1/2	1	1	3	4	5	1C
20	142804	(EARLYMID1/KATUMANISR)-#-169-2-4-B-1-B	C. Magorokosho		V476-211/1	Mixed	Mixed	4	2	3	2B
21	136983	(((K64R/G16SR)-39-1/(K64R/G16SR)-20-2)-5-1-2-B/CML390)-B-38-1-B-7-B	C. Magorokosho	B	V418-3/26	Mixed	Mixed	Mixed	Mixed	Mixed	1C
22	158917	((G27/TEWTSRG)-#-278-2-X-B/(COMPE2/P43SR//COMPE2)-FS20-1-1)-B-32-2-B-4-#-2-B	C. Magorokosho	A	V481-75	1	1	3	4	5	1C
23	151117	(92SEW1-2/DMRESRWEARLYSEL-#-L-2-1-B/CML386)-B-22-1-B-4-#-1-B	C. Magorokosho		J184-6 J221-5	1	Mixed	Mixed	Mixed	Mixed	1B
24	154123	SW89300-1-5-B-B-5-#-#-1-6-B	C. Magorokosho		V481-84	1	1	3	4	5	3
25	121687	(CML389/CML176)-B-29-2-2-1-B	C. Magorokosho		V479-56	1	1	Mixed	4	5	3
26	233891	(SW1SR/COMPE1W-#*3-2-#)-19-5-1-B*3-4-B-B-1-2-B*4-2-B	C. Magorokosho	A	V481-24	1	1	3	4	5	1C
27	233833	((K64R/P30SR)-82-2/(K64R/P30SR)-87-4)-7-3-4-B-2-B-4-B*4-#-B-B	C. Magorokosho	AB	V314-1	1	1	3	4	5	1C
28	233586	INTA-F2-192-2-1-1-1-B*7-1-B	C. Magorokosho		V547-11	1	1	3	4	5	1C
29	233369	CZL00034	C. Magorokosho		V278-101	1	1	3	4	5	1C
30	233301	((NAW5867/P30SR//NAW5867)-84-1/(NAW/P30//NAW)-3-1)-6-2-2-1-1-B-4-B	C. Magorokosho		V278-102/1	1	1	Mixed	Mixed	Mixed	1B
31	233292	(P501-C2/(EV7992/EV8449SR)-C1-F2-334-1OSU8I-1-1-X-X-B-B)-4-1-1-4-1-1-6-B-B	C. Magorokosho		V366-51	1	1	Mixed	Mixed	Mixed	1B
33	233262	WWO1408-1-1-2-B*4-#-B	C. Magorokosho		V488-23/4	1	1	3	4	5	1C
34	233245	GQL5	C. Magorokosho		V479-42	1	1	Mixed	4	5	1B
37	233129	P300-C5-B-B-33-4-4-#-#-1-1-4-B*4	C. Magorokosho	ZEWB TYPE	V366-88	1	1	3	4	5	3
38	233114	((G27/TEWTSRG)-#-278-2-X-B/(COMPE2/P43SR//COMPE2)-FS20-1-1)-B-31-1-B-3-#-3-B*4	C. Magorokosho	A	V366-10	1	1	3	4	5	1C
39	233109	(TEWDSRDRTTOLSYN-B-#-8-X-X-1-B*4/CML389)-B-33-2-B-4-#-B*3	C. Magorokosho	B	V366-55	1	1	3	4	5	1B
40	233099	P100-C6-61-1-4-#-#-1-3-1-B*5	C. Magorokosho	AB	V445-35	1	1	3	4	5	3
41	159545	CML539	C. Magorokosho		V547-23	2	3	4	2	3	2B
42	233066	MAS(CML202/CML312)-128-2-1-2-B*6	C. Magorokosho		V547-37	1	2	Mixed	Mixed	Mixed	2B
43	233055	MAS(CML202/CML312)-86-1-3-1-B*5	C. Magorokosho		V547-175	1	2	1	5	Mixed	2B
44	233043	(P30/P45//M162W/MSR)-97-323-3-1-5-B-1-#-2-B-B	C. Magorokosho	A	V366-50	1	1	3	4	5	1C
45	233017	(92SEW1EARLYSEL-2/DMRESRWEARLYSEL-#-I-3-2-B/CML390)-B-26-1-B-1-#-1-B-B-2-B	C. Magorokosho	B	V481-53	Mixed	Mixed	Mixed	Mixed	Mixed	1B
46	271841	(92SEW2-77/DMRESRWEARLYSEL-#-I-2-4-B/CML386)-B-22-1-B-2-#-1-B-B-1-B	C. Magorokosho	A	V481-19	1	1	3	4	5	1C
48	232932	ZEWA-C1-F2-151-6-1-B-1-B*3-2-1-B	C. Magorokosho		V547-102	1	1	3	4	5	1B
49	232902	ZEWA-C1-F2-164-3-2-B-1-B*3-2-2-B	C. Magorokosho		V547-127	1	1	3	4	5	1B
51	232892	ECAVEE5-1-1-3-B*3-1	C. Magorokosho	A	V366-134	1	1	3	4	5	1C
52	232889	(CML390//(CML390/GQL5)-B-3SX)-B-1-1-B-B	C. Magorokosho		V365-25/1	2	3	2	3	1	1B
53	232878	((MSR/G9)-C1-F2-205-1OSU23I-5-3-SN/GQL5)-B-23-4-1-B*5	C. Magorokosho		V551-6	2	3	2	3	1	1B
54	232839	(GQL5/(GQL5/CML202)-F2-3SX)-11-4-1-4-B-B	C. Magorokosho		V479-10	1	Mixed	Mixed	Mixed	Mixed	1B
55	232837	(CML159/(CML159/(MSR/G9)-C1-F2-205-1OSU23I-5-3-X-X-1-B-B)-F2-4SX)-5-1-4-B	C. Magorokosho		V365-103	1	2	1	Mixed	Mixed	1B
56	232834	(CML390//(CML390/GQL5)-B-3SX)-B-1-1-2-B-B	C. Magorokosho		V497-16	1	1	3	4	5	2A
57	232781	NIP25-230-1-3-B-2-B*3-2-3-B	C. Magorokosho	B	V547-171	2	3	2	3	1	1B
58	232715	CHIVARA-3-2-2-2-B*3-1-3-B	C. Magorokosho		V547-40	1	1	3	4	5	3
59	232687	(MSR/G9)-C1-F2-205-1OSU23I-5-3-X-X-1-B*3-1-B*4	C. Magorokosho		V366-47	1	1	3	4	5	1C
60	232659	(((K64R/G16SR)-39-1/(K64R/G16SR)-20-2)-5-1-2-B*4/CML390)-B-38-1-B-2-#-1-B-B	C. Magorokosho	B	V481-13	1	Mixed	Mixed	Mixed	Mixed	1B
62	232601	(((NAW5867/P30SR)-111-2/(NAW5867/P30SR)-25-1)-9-2-3-B-2-B/CML388)-B-35-2-B-1-#-1-B*4-1-B	C. Magorokosho	AB	V481-15	1	1	3	Mixed	Mixed	1C
63	232566	(GQL5/(GQL5/CML202)-F2-3SX)-11-1-3-2-B*3	C. Magorokosho		V365-63/1	1	Mixed	Mixed	Mixed	Mixed	1B
65	232523	(CML205/CML176)-B-2-1-1-2-B*4-1-B	C. Magorokosho	B	V479-146	1	2	1	5	2	1B
66	232488	(CML144/(CML144/CML395)-F2-8SX)-1-2-3-2-B*4-1-B	C. Magorokosho	B	V479-90	1	1	3	4	5	2B
67	232458	(TZMI703/CML176)-B-3-2-B*4-1-B	C. Magorokosho	B	V479-96	1	1	3	4	5	3
68	232431	(CML182/TZMI703)-B-9-1-B-B-#-B-1-B	C. Magorokosho	B	V479-160	1	1	3	4	5	1C
69	232402	(CML144/SNSYNF2(N3/TUX-A-90)-102-1-2-2-BSR-B*4)-B-4-3-B*4-1-B	C. Magorokosho	A	V479-65	1	1	3	4	5	2B
70	232355	(CML144/(CML144/CML395)-F2-9SX)-3-1-2-2-B*4-1-B	C. Magorokosho	B	V479-191	1	1	3	4	5	2B
71	232320	(GQL5/(GQL5/(MSR/G9)-C1-F2-205-1OSU23I-5-3-X-X-1-B-B)-F2-4SX)-11-3-1-1-B*4-1-B	C. Magorokosho	B	V479-103	1	2	Mixed	Mixed	Mixed	1B
72	232273	(CML504/(SW1SR/COMPE1W-#*3-2-#)-126-2-1-B-5-2-B-B-1-B)-B-2-B-2-B	C. Magorokosho		V547-1	1	1	3	4	5	1C
73	232270	(P100-C6-26-1-4-#-#-1-4-2-B/P300-C4-B*4-27-5-#-#-1-3-3-B//P100-C6-61-1-4-#-#-1-3-1-B/P300-C4-B*4-27-5-#-#-1-3-4-B)-B-1-2-B-3-B	C. Magorokosho		V547-6	1	1	3	4	5	3
74	232266	(P100-C6-26-1-4-#-#-1-4-2-B/P300-C4-B*4-27-5-#-#-1-3-3-B//P100-C6-61-1-4-#-#-1-3-1-B/P300-C4-B*4-27-5-#-#-1-3-4-B)-B-1-2-B-1-B-B	C. Magorokosho		V547-2	1	1	3	4	5	3
76	232221	ZEWB-C1-F2-216-2-2-B-2-B*4-2-4-B	C. Magorokosho		V547-77	1	1	3	4	5	1C
77	232211	(SC/CML204//FR812)-X-30-2-3-2-1-B*4	C. Magorokosho	B	V547-176	1	1	3	Mixed	5	1A
78	232162	ZEWA-C1-F2-300-2-2-B-1-B*4-2-1-B	C. Magorokosho		V547-88	1	1	3	4	5	1A
79	232081	NIP25-20-1-1-B-1-B*4-1-1-B	C. Magorokosho	B	V547-133	1	1	3	4	5	3
80	232054	ZEWA-C1-F2-134-4-1-B-1-B*4-1-1-B	C. Magorokosho		V564-16	1	1	3	Mixed	Mixed	1A
81	232053	ZEWB-C1-F2	C. Magorokosho		V541-61/1	1	1	3	4	5	1C
82	231987	ZEWA-C1-F2-219-4-3-B-1-B*4-1-2-B	C. Magorokosho		V547-111	1	1	3	Mixed	Mixed	1B
83	231965	ZEWA-C1-F2-80-1-1-B-1-B*4-2-1-B	C. Magorokosho		V547-130	1	1	3	Mixed	Mixed	1B
84	231899	(CML141/(CML141/CML395)-F2-1SX)-4-2-1-B*4-1-B	C. Magorokosho		V479-136	1	1	3	4	5	2B
85	231861	(CML159/(CML159/(MSR/G9)-C1-F2-205-1OSU23I-5-3-X-X-1-B-B)-F2-3SX)-8-1-1-B*3-4-B	C. Magorokosho	A	V479-159/1	1	2	1	5	2	1B
86	231855	((92SEW1-2/DMRESRWEARLYSEL-#-L-2-1-B/CML386)-B-22-1-B-4-#/(TIWDEARLYSELSYN-B-#-2-X-X-2-B/(SW1SR/COMPE1W)-126-2-1-B)-B-11-4-B-2-#)-B-2-B-1-B*5	C. Magorokosho		V547-10	1	1	3	4	5	1C
87	231852	SYN01E2-64-2-B-2-B	C. Magorokosho		V547-174	1	1	3	4	5	1A
88	231848	((92SEW2-77/DMRESRWEARLYSEL-#-I-2-4-B/CML390)-B-13-2-B-4-#-1-B/NC348//ZM303-C1-32-3-B-1-1-B)-1-1-1-B*3	C. Magorokosho		V551-3	1	1	3	Mixed	Mixed	1A
89	231749	((NAW5867/P49SR-B-B-#)//NAW5867)-FS48-2-2-B*5	C. Magorokosho	A	V547-183	1	1	3	4	5	1C
90	231396	((NAW5867/P49SR-B-B-#)//NAW5867)-FS48-2-1-B-2-B-7-B-B-1-B-#-B*4	C. Magorokosho		V366-48	1	1	3	4	5	1C
91	271894	(INTA-2-1-3/INTA-60-1-2)-X-11-6-3-B*3	C. Magorokosho		V547-182	1	1	Mixed	4	5	1C
92	214406	S99TLWQ-B-8-1-B-B	C. Magorokosho	B	V339-17	1	1	3	4	5	2A
93	212054	((P501-C2/(EV7992/EV8449SR)-C1-F2-334-1OSU8I-1-1-X-X-B-B)-4-1-1-4-2-1-B/(((K64R/G16SR)-39-1/(K64R/G16SR)-20-2)-5-1-2-B*4/CML390)-B-38-1-B-3-#)-B-7-B-1-B*6	C. Magorokosho		V551-4	1	Mixed	Mixed	Mixed	Mixed	1B
94	211587	(CML445/CML176)-B-22-2-1-B-1-B	C. Magorokosho		V479-84	1	1	3	4	5	3
95	210011	(CML202/CML144)-F2-1-1-3-B-1-B*5-1-B	C. Magorokosho	B	V479-139	1	2	1	5	2	1B
96	208802	(CML181/(CML181/(MSR/G9)-C1-F2-174-1OSU31SS-1-7-I-X-X-1-B)-F2-2SX)-1-3-3-1-B-B-2-1-B	C. Magorokosho		V555-44	1	1	3	4	5	2B
97	208780	(CML389/CML176)-B-29-2-1-3-4-B*4	C. Magorokosho		V392-81	1	1	3	4	5	3
98	205945	(CML144/SNSYNF2(N3/TUX-A-90)-102-1-2-2-BSR-B*4)-B-2-6-B*4-1-B	C. Magorokosho	A	V479-64	1	1	3	4	5	2B
99	204042	(GQL5/(GQL5/CML202)-F2-3SX)-11-4-2-2-B*3	C. Magorokosho		V479-11	1	Mixed	Mixed	Mixed	Mixed	1B
100	201390	G15QSR-C7-BC0FS#BALBREEDBULK-31-1-4-4-2-B-3-B	C. Magorokosho		V471-5	1	1	3	4	5	2A
101	200451	(CML144/(CML144/CML395)-F2-8SX)-1-1-1-B*4-1-B	C. Magorokosho	B	V479-115	1	1	3	4	5	2B
102	199151	((AC8232/(NPP/SC))/GWEBI1TZMSRW)-#-B-144-5-4-1-3-X-X-1-B*6-3-B	C. Magorokosho		V547-21	1	1	3	4	5	2B
103	197895	(87036/87923)-X-800-3-1-X-1-B-B-1-1-1-B*4-1-1-B	C. Magorokosho		V547-65	1	1	3	4	5	2B
104	195556	DTPW-C9-F104-5-6-1-1-B*4	C. Magorokosho		V547-179	1	1	3	4	5	1A
105	195409	G16BNSEQ-C4-(F20/17)-3-1-5-B-B	C. Magorokosho		V473-16	1	1	3	Mixed	5	1A
106	195394	G16BNSEQ-C4-(F22/1)-2-3-1-B*3	C. Magorokosho		V547-180	1	1	3	4	5	1A
107	195367	G16BNSEQ-C4-(F25/2)-4-1-2-B*3	C. Magorokosho		V547-181	1	1	3	4	5	1A
108	194410	CLQRCWQ15	C. Magorokosho		V479-77	1	1	3	4	5	2A
109	195314	CLQ6315	C. Magorokosho		V479-73	1	1	3	4	5	3
110	266240	CLQRCWQ95	C. Magorokosho		V555-1	1	1	3	4	5	2B
111	265771	CLQRCWQ97	C. Magorokosho		V479-75	1	1	3	4	5	2A
112	276937	CLQRCWQ109	C. Magorokosho		V479-76	1	1	3	4	5	2A
113	195291	(((CLQRCWQ83/CML539)/CML539)/CML539)-15-1-B*3	C. Magorokosho		V479-78	Mixed	Mixed	4	2	3	2B
114	195286	((CML502/CML539)-2-2-2/CML539)-41-B-B-1-B	C. Magorokosho		V555-2	1	Mixed	4	2	3	2B
115	276939	CLQRCWQ110	C. Magorokosho		V479-80	1	1	3	4	5	2B
116	276986	CLQRCWQ66	C. Magorokosho		V555-3	1	1	3	4	5	3
117	266307	CLQRCWQ111	C. Magorokosho		V555-8	1	1	3	4	5	2B
118	265747	CLQRCWQ113	C. Magorokosho		V479-83	1	1	3	4	5	2A
119	194894	(CML491/CML539)-4-2-1-B-B-1-B	C. Magorokosho		V555-13	1	1	Mixed	Mixed	Mixed	2B
120	194879	(CML502/CML539)-2-2-1-B-B-1-B	C. Magorokosho		V555-18	1	Mixed	Mixed	Mixed	Mixed	2B
121	194865	(CLQRCWQ83/CML539)-3-1-1-B-1-3-B	C. Magorokosho		V555-20	1	Mixed	Mixed	Mixed	Mixed	2B
122	194838	(CML502/CML539//CML539)-3-1-B-1-1-B	C. Magorokosho		V555-21	Mixed	Mixed	4	2	3	2B
123	194832	(CML502/CML539//CML539)-3-2-B-2-B	C. Magorokosho		V479-180	Mixed	Mixed	4	2	3	2B
124	194815	(CLQRCWQ83/CML539)-8-1-2-B*3	C. Magorokosho		V479-181/1	1	Mixed	4	2	3	2B
125	194811	(CLQRCWQ83/CML539)-8-1-3-B-1-B	C. Magorokosho		V479-184	1	Mixed	Mixed	Mixed	Mixed	2B
126	194795	((CLQRCWQ83/CML539//CML539)/CML539)-26-B-B-1-B	C. Magorokosho		V555-32	Mixed	Mixed	4	2	3	2B
127	194779	(CML147/CML312)-B-11-1-2-B-1-B	C. Magorokosho		V479-187	1	Mixed	Mixed	Mixed	Mixed	2B
128	194754	(CML502/CLQRCWQ26)-B-47-B-B-2-1-B	C. Magorokosho	BB	V555-37	1	1	3	4	5	2A
129	194236	(NC348/(92SEW1-17/DMRESRWEARLYSEL-#-I-3-3-B/CML391)-B-31-B-3-#-2-B//((NAW5867/P30SR//NAW5867)-84-1/(NAW/P30//NAW)-3-1)-6-2-2-1-3-B-3-B)-2-1-1-B*3	C. Magorokosho		V551-2	1	2	1	5	2	1B
213	187091	ZEWA-C2-F2-152-1-B-B	C. Magorokosho		V561-2	1	1	3	4	5	1C
214	187087	ZEWA-C2-F2-183-2-B-B	C. Magorokosho		V561-5	1	1	3	4	5	1C
215	185442	ZEWA-C2-F2-88-1-B	C. Magorokosho		V537-7	1	1	3	4	5	1C
216	187076	ZEWB-C2-F2-79-1-B-B	C. Magorokosho		V561-16	1	1	3	4	5	1B
217	187074	ZEWB-C2-F2-101-2-B-B	C. Magorokosho		V561-17	1	1	3	4	5	1B
218	187071	ZEWB-C2-F2-110-1-B-B	C. Magorokosho		V561-19	1	1	3	4	5	1B
219	194226	(INBREDA/INBREDB)-B*3-1-B*3	C. Magorokosho		V551-1	1	1	Mixed	4	5	3
220	208345	(CML395//(CML395/CML176)-B-8SX)-B-7-1-1-B*5	C. Magorokosho	B	V551-12	1	2	1	5	2	1B
221	210004	(GQL5/(GQL5/CML202)-F2-3SX)-3-1-7-1-B*5	C. Magorokosho	B	V551-13	1	Mixed	Mixed	Mixed	Mixed	1B
225	203889	(GQL5/CML202)-B-13-2-1-1-B*3-2-B	C. Magorokosho		V481-21	1	Mixed	Mixed	Mixed	Mixed	1B
226	277226	((CML395/CML444)-B-4-1-3-1-B/CML395//(SC/ZM605-#-B-19-2-X)-1-2-X-1-1-B*6)-7-1-3-2-B*5	C. Magorokosho	B	C69-21	1	Mixed	Mixed	Mixed	Mixed	1B
227	277227	((CML395/CML444)-B-4-1-3-1-B/CML444//(TUXPSEQ-C1-F2/P49SR)-F2-45-7-1-2-B*3)-2-1-2-1-B*5	C. Magorokosho	B	C69-3	1	1	3	4	5	1C
228	277228	((MSR/G9)-C1-F2-176-4-7-X-1-B/CML206)-5-2-3-1-B*7	C. Magorokosho	A	C69-36	Mixed	Mixed	Mixed	Mixed	Mixed	1B
229	277229	(CML198/90323B-1-X-5-SN)-B-31-2-1-B*6	C. Magorokosho	B	C69-59	1	Mixed	Mixed	Mixed	Mixed	1B
230	277230	(CML198/ZSR923-B*4-2-2-X-X-X-X-1-B-B)-3-3-1-1-2-B*10	C. Magorokosho		C70-37	1	1	3	4	5	1B
231	277231	(CML199/(EV7992/EV8449SR)-C1-F2-334-1OSU8I-6-3-SN)-B-23-2-1-B*6	C. Magorokosho	A	C69-27	1	Mixed	Mixed	Mixed	Mixed	1B
232	231920	(CML199/(EV7992/EV8449SR)-C1-F2-334-1OSU8I-6-3-SN)-B-23-2-2-B*7	C. Magorokosho		C110-30	1	Mixed	Mixed	Mixed	Mixed	1B
233	277232	(CML202/CML442//(DTP2W-C4-FS255-1-2-2-B-B/((NAW5867/P30SR)-111-2/(NAW5867/P30SR)-25-1)-8-1-1-B-1)-1-2-2-B)-1-1-1-1-B*3-1-B-B	C. Magorokosho		C247-1	1	Mixed	Mixed	Mixed	Mixed	1B
234	277233	(CML312/(TUXPSEQ-C1-F2/P49SR)-F2-45-3-2-1-B-B//INTA-F2-192-2-1-1-1-B*4)-1-5-1-1-1-B*5	C. Magorokosho	A	C69-30	1	1	Mixed	Mixed	Mixed	1C
236	277234	(CML312/(TUXPSEQ-C1-F2/P49SR)-F2-45-3-2-1-B-B//INTA-F2-192-2-1-1-1-B*4)-1-5-1-2-1-B*5	C. Magorokosho		C23-8	1	1	Mixed	Mixed	Mixed	1C
237	277235	(CML312/CML442//ZM621A-14-2-1-1-1-B-B)-2-1-1-B-B	C. Magorokosho	AB	C251-63	1	1	Mixed	Mixed	Mixed	1B
238	277236	(CML312/CML444//(DTP2W-C4-FS255-1-2-2-B-B/LATA-F2-138-1-3-1-B)-1-3-2-3-B)-2-1-2-B*4	C. Magorokosho	A	C69-28	1	1	3	4	5	1C
239	277237	(CML312/CML445//(TUXPSEQ-C1-F2/P49SR)-F2-45-3-2-1-B*3)-1-2-1-1-1-B*5	C. Magorokosho	A	C69-33	1	1	3	4	5	1C
240	277238	(CML395/CML444//ZM521B-66-4-1-1-1-B-B)-4-2-1-1-B-B	C. Magorokosho		C69-84	1	Mixed	Mixed	Mixed	Mixed	1C
241	277239	(CML395/CML445//DTPW-C8-F31-4-2-1-2)-2-1-2-2-1-B-B	C. Magorokosho	B	C27-6	1	1	3	4	5	1C
243	277240	(CML442/CML197//(TUXPSEQ-C1-F2/P49SR)-F2-45-7-3-2-B*3)-2-1-1-1-1-B*5	C. Magorokosho	A	C69-34	1	1	3	4	5	1C
245	277241	(CML442/CML197//(TUXPSEQ-C1-F2/P49SR)-F2-45-7-3-2-B*3)-2-1-1-2-1-B*4	C. Magorokosho		C23-14	1	1	3	4	5	1C
247	277242	(CML444/CML395//DTPW-C8-F31-1-1-2-2-B-B)-4-2-2-1-1-B*5	C. Magorokosho	B	C110-36	1	1	3	4	5	1C
249	277243	(CML444/CML395//DTPW-C8-F31-1-1-2-2-B-B)-4-2-2-2-1-B*4	C. Magorokosho	B	C69-55	1	1	3	4	5	1C
250	277244	(CML444/CML395//DTPW-C8-F31-1-1-2-2-B-B)-4-2-2-2-2-B*4	C. Magorokosho	B	C69-50	1	Mixed	Mixed	4	5	1C
251	231945	(CML444/CML395//DTPW-C8-F31-4-2-1-6)-3-1-2-1-1-B*5	C. Magorokosho	B	C69-49	1	Mixed	Mixed	4	5	1C
252	277245	(CML444/CML395//(SC/ZM605-#-B-19-2-X)-1-2-X-1-1-B*6)-2-2-2-1-B*4	C. Magorokosho	B	C27-22	1	Mixed	Mixed	Mixed	Mixed	1B
253	277246	(CML444/CML395//ZM521B-66-4-1-1-1-B-B)-3-3-1-1-B-B	C. Magorokosho		C69-85	1	1	3	4	5	1C
254	277247	(CML444/DRB-F2-60-1-1-1-B-B//DTPW-C8-F31-1-1-2-2-B*6)-2-1-1-B-B	C. Magorokosho	B	C69-73	1	1	3	4	5	1C
255	277248	(CML444/DRB-F2-60-1-1-1-B-B//DTPW-C8-F31-1-1-2-2-B*6)-3-1-1-B-B	C. Magorokosho	B	C69-83	1	1	3	4	5	1C
256	277249	((CML444/ZSR923-B*4-2-2-X-X-X-X-1-B-B)-1-1-1-2/CML441)-1-1-1-2-B*6	C. Magorokosho	B	C110-38	1	1	3	4	5	1C
257	277250	(DTPW-C8-F31-4-2-1-6/CML444//ZM521B-66-4-1-1-1-B-B)-3-2-1-B-B	C. Magorokosho	B	C69-80	1	1	3	4	5	1C
258	277251	(DTPW-C8-F31-4-2-1-6/CML444//ZM521B-66-4-1-1-1-B-B)-3-2-2-B-B	C. Magorokosho	AB	C251-72	1	Mixed	Mixed	Mixed	Mixed	1B
259	277252	(Z97SYNGLSB-F2-188-2-1-3-B*3/(DRB-F2-180-2/DRB-3-4-1)-X-6-1-3-B-B-2-B*6)-B-4-1-2	C. Magorokosho	B/B	C232-165	1	1	Mixed	4	5	1C
261	277253	(DTPW-C8-F31-4-2-1-6-B-2/CML395//(CML445/ZM621B)-2-1-2-3-1-B-B)-3-2-1-1-1-2-B-B	C. Magorokosho	B	C69-65	1	Mixed	Mixed	Mixed	Mixed	1B
262	277254	(CML538/(TS6-C1-F238-1-3-3-1-2-#-B-B/(EV7992/EV8449SR)-C1-F2-334-1OSU8I-10-7-I-X-X-X-2-B-B-1)-1-1-2-1-1-B*3)-B-9-2-1	C. Magorokosho	A/A	C232-42	1	1	4	2	4	1B
264	277255	((MSR/G9)-C1-F2-205-1OSU23I-5-3-X-X-1-B//EV7992/EV8449)-3-2-2-1-B*7	C. Magorokosho	B	C69-43	1	1	Mixed	Mixed	Mixed	1B
265	277256	(SYNUSA2/SYNELIA2)-94-1-1-1-B*3	C. Magorokosho	B	C260-75	1	Mixed	Mixed	4	5	1C
266	277257	(SYNUSAB2/SYNELIB2)-12-1-1-2-B*6	C. Magorokosho		C239-6	1	1	3	4	5	1C
267	277258	(SYNUSAB2/SYNELIB2)-35-2-3-1-B*4-3-B	C. Magorokosho		C70-18	1	2	1	5	2	1B
268	277259	(SYNUSAB2/SYNELIB2)-35-2-4-1-B-B	C. Magorokosho	B	C115-6	1	2	1	5	2	1B
270	277260	(SYNUSB1/SYNELIB1)-56-3-3-2-B*4	C. Magorokosho	B	C69-60	1	Mixed	Mixed	Mixed	5	1C
271	277261	(SYNUSB2/SYNELIB2)-81-1-1-1-B*5	C. Magorokosho	B	C69-44	1	1	3	4	5	1C
272	277262	(WEEVIL/(87036/87923)-X-800-3-1-SN)-B-11-1-1-B-B	C. Magorokosho		C29-11, C73-37	1	Mixed	Mixed	Mixed	Mixed	1B
273	277263	((EV7992/EV8449SR)-C1-F2-334-1OSU8I-10-4-I-X-X-B/((MSR/G9)-C1-F2-205-1-3-1-2/CML202))-B-5-1-1-2-B-1	C. Magorokosho		A1214-78, J9-91, J9-92, J9-93, J9-94	1	2	1	5	2	1B
279	277264	02SADVE2B-#-20-2-2-B-B	C. Magorokosho	B	C69-75	1	1	3	4	5	1C
280	277265	02SADVE2B-#-25-1-1-B-B	C. Magorokosho	B	C69-72	1	1	3	4	5	1C
281	277266	02SADVE2B-#-42-1-1-1-1-B-B	C. Magorokosho	B	C69-70	1	1	3	4	5	1C
282	277267	02SADVL2A-#-6-1-1-B-B	C. Magorokosho	A	C69-71	1	1	3	4	5	1B
283	277268	02SADVL2B-#-16-2-1-B-B	C. Magorokosho	B	C69-68	1	1	3	4	5	1C
284	277269	((CML388/CML391)-B-B-5-2/CML390)-2-1-2-1-1-B	C. Magorokosho	A	C198-45	2	3	2	3	1	1B
285	277270	((KILIMAST94-B*5-101/CML442)-B-B-2-2/CML390)-7-1-2-1-2	C. Magorokosho	A	C114-63	Mixed	Mixed	Mixed	Mixed	Mixed	1B
286	277271	02SADVL2B-#-25-1-1-B-B	C. Magorokosho	B	C69-79	1	1	3	4	5	1C
287	277272	((EV7992/EV8449SR)-C1-F2-334-1OSU8I-10-4-I-X-X-B/((MSR/G9)-C1-F2-205-1-3-1-2/CML202))-B-5-1-1-1-B-1	C. Magorokosho		A1214-77, J9-90	1	2	1	5	2	1B
299	277273	SYNTEMPERATEASR-F2-40-2-1-1-1-B	C. Magorokosho	A	C198-50	2	3	2	3	1	1B
301	33903	G16SEQ-C1-F47-2-1-2-1-B	C. Magorokosho	AB	C316-5	2	Mixed	4	2	Mixed	2B
302	31740	ZM605-C2-F1-17-1-B-1-B	C. Magorokosho	B	C316-6	2	Mixed	4	2	Mixed	2B
304	33901	(AC8342/IKENNE-1-8149SR//G9A)-C1-F1-500-4-X-1-1-B-B-1-B	C. Magorokosho	AB	C316-8	2	3	4	2	Mixed	2B
305	33905	(TUXPSEQ-C1-F2/P49SR)-F2-45-7-5-1-B	C. Magorokosho	AB	C316-9	2	3	4	2	Mixed	2B
306	31717	DTPW-C8-F31-4-2-1-5-B	C. Magorokosho	AB	C316-10	2	3	4	2	3	2B
307	30994	(CML202/LAPOSTASEQ-C3-FS297-2-1-1-2-2-B)-B-3-1-1-8-B	C. Magorokosho	B	C316-11	Mixed	1	4	2	4	1B
308	277274	(CML489/CML444//ZM521B-66-4-1-1-1-B-B)-7-3-1-B-B	C. Magorokosho	B	C69-78	1	1	4	2	4	1B
309	277275	DTPW-C8-F31-4-2-4-2-1-1-B*6	C. Magorokosho	AB	C260-83	Mixed	1	4	2	4	1B
326	277276	P501SR-C0-F2-4-2-3-2-B*3	C. Magorokosho	A	C69-39	Mixed	Mixed	4	2	4	1B
327	277277	P501SR-C0-F2-47-3-1-1-B*3	C. Magorokosho	A	C69-41	Mixed	Mixed	4	2	4	1B
328	277278	P501SR-C0-F2-47-3-2-1-B*4	C. Magorokosho	A	C110-26	Mixed	Mixed	4	2	4	1B
329	277279	P502-C2-148-1-3-3-1-B*8	C. Magorokosho	B	C69-54	Mixed	Mixed	4	2	4	1B
330	277280	((KILIMAST94-B*5-101/CML442)-B-B-2-2/CML390)-5-1-2-2-1-3-B	C. Magorokosho	A	C198-11	Mixed	Mixed	4	2	4	1B
331	277281	SC_MALAWI95A-X-B*3	C. Magorokosho	B	A131-66	1	1	4	2	4	1B
347	277282	(EV7992/EV8449SR)-C1-F2-334-1OSU8I-1-4-X-X-2-B/(SC/ZM605-1-2-5-2/CML395)-B-14-3-2-1-1-3-1	C. Magorokosho	B	C114-13	1	1	Mixed	Mixed	Mixed	1B
366	277283	SNSYNF2(N3/TUX-A-90)-57-X-3-4-B-3-B*4	C. Magorokosho		J26-5124	1	1	3	4	5	1C
367	277284	INTB-F2-90-2-1-1-B*8	C. Magorokosho		C112-20	1	1	3	4	5	1C
368	277285	ZM605-C2-F1-428-3-B*7	C. Magorokosho		J26-3379	1	1	Mixed	Mixed	Mixed	1C
374	233976	INTB-91-1-2-2-1-B*3	C. Magorokosho	B	A274-22	1	1	Mixed	4	5	1C
375	277286	INTB-117-1-2-1-1-B*6	C. Magorokosho		C112-19	1	1	3	4	5	1C
376	277287	DTP1W-C7-F123-1-2-4-1-B-3-B*4	C. Magorokosho		C112-22	1	1	Mixed	Mixed	Mixed	1B
377	277288	DTPW-C8-F31-4-2-1-2-B*3	C. Magorokosho	B	A784-6	1	1	Mixed	Mixed	Mixed	1B
378	277289	DTPW-C8-F31-4-2-1-6-B*3	C. Magorokosho	B	A708-8	1	1	3	4	5	1C
379	277290	(TUXPSEQ-C1-F2/P49SR)-F2-45-3-2-1-B*5	C. Magorokosho		C112-16	1	1	3	4	5	1C
380	277291	(TUXPSEQ-C1-F2/P49SR)-F2-45-7-3-2-B*7	C. Magorokosho	A	A784-2	1	Mixed	Mixed	Mixed	Mixed	1B
388	277292	(TUXPSEQ-C1-F2/(SW1SR/COMPE1)-C1-F2)-F2-27-3-3-3-B*4	C. Magorokosho		A483-5	1	1	Mixed	Mixed	Mixed	1B
389	277293	TS6-C1-F238-1-3-3-1-2-#-B*5	C. Magorokosho	A	A334-7	1	1	Mixed	4	Mixed	1B
390	233228	(CML198/ZSR923-B*4-2-2-X-X-X-X-1-B-B)-3-3-1-1-B	C. Magorokosho	B	A1106-53	1	1	Mixed	4	Mixed	1B
391	277294	ZM621A-10-1-1-3-1-B*3	C. Magorokosho	A	A831-13	1	1	Mixed	4	Mixed	1B
392	277295	(((((EV7992/EVP43SR)/EV7992)/EV7992)/EV7992)-#-B-#BSR-118//CML444)-B-1-1-3-5-B*4	C. Magorokosho	B	A643-23	2	3	2	3	1	1B
393	277296	(CML445/ZM621B)-2-1-2-3-1-B*5	C. Magorokosho	B	A1106-69	1	Mixed	Mixed	4	5	1C
394	277297	(CML395/CML444)-B-4-1-3-1-B*6	C. Magorokosho	B	A831-2	2	3	2	3	1	1B
395	233091	(EARLY/ZM621A)-14-1-1-2-2-B-B	C. Magorokosho	A	A910-15	2	3	2	3	1	1B
396	61612	ZM521B-52-1-1-1-1-B	C. Magorokosho		C112-24	2	Mixed	4	2	3	2B
397	233079	ZM521B-66-4-1-1-B	C. Magorokosho		A1011-24	2	3	2	3	1	1B
398	233077	(CML202/K64R//SC)-X-31-1-B*4	C. Magorokosho		C112-4	2	3	2	3	1	1B
399	277298	(CML198/LAPOSTASEQ-C3-FS144-1-2-2-2-2-#-B-B)-1-4-1-1-B-B	C. Magorokosho		C135-17	2	3	2	3	1	1B
400	159544	CML538	C. Magorokosho		J22-30	2	3	2	3	1	1B
401	277299	(TS6-C1-F238-1-3-3-1-2-#-B-B/(EV7992/EV8449SR)-C1-F2-334-1OSU8I-10-7-I-X-X-X-2-B-B-1)-1-1-2-1-1-B*4	C. Magorokosho	A	A910-6	2	3	2	3	1	1B
402	232700	ZM523B-29-2-1-1-B*4	C. Magorokosho		J16-2	2	3	2	3	1	1B
403	232583	ZM523A-16-2-1-1-B*3	C. Magorokosho	A	A1106-4	2	3	2	3	1	1B
404	159543	CML537	C. Magorokosho		J22-8	2	3	2	3	1	1B
405	277300	((CML395/CML444)-B-4-1-3-1-B/CML444//(TUXPSEQ-C1-F2/P49SR)-F2-45-7-1-2-B*3)-2-1-2-2-B*3	C. Magorokosho	B	A1220-6	2	3	2	3	1	1B
407	277301	(CML395/CML440//(LAPOSTASEQ-C3-FS144-1-2-2-2-4-#-B-B/(SC/ZM605-#-B-19-2-X)-1-2-X-1-1-B-B)-1-2-1-1-B)-3-2-1-1-B*6	C. Magorokosho	B	C110-13	2	3	2	3	1	1B
408	277302	(CML312/MAS(MSR/CML312)-109-3)-B-71-3-B*6	C. Magorokosho	A	C240-12	2	3	2	3	1	1B
409	277303	(SYNUSB1/SYNELIB1)-56-3-2-1-B*4	C. Magorokosho		J22-13	2	3	2	3	1	1B
410	277304	(SYNUSB1/SYNELIB1)-56-3-3-1-B-B	C. Magorokosho		J22-18	2	3	2	3	1	1B
411	269733	((CML395/CML444)-B-4-1-3-1-B/CML395//DTPW-C8-F31-1-1-2-2)-5-1-2-2-B-B	C. Magorokosho		J22-21	2	3	2	3	1	1B
412	277305	((CML388/CML391)-B-B-5-2/CML390)-7-2-1-2-1-2-B	C. Magorokosho		C198-16	2	3	4	2	3	2B
414	277306	((KILIMAST94-B*5-101/CML442)-B-B-2-2/CML390)-5-2-1-1-3-B	C. Magorokosho	A	C198-47	2	3	4	2	3	2B
424	231841	Z97SYNGLSB-F2-188-2-1-2-B*6	C. Magorokosho	B	C69-61	1	1	3	4	5	1C
425	231841	Z97SYNGLSB-F2-188-2-1-3-B*5	C. Magorokosho	B	C69-45	1	1	3	4	5	2B
434	277307	ZM523B-126-1-1-2-B*4	C. Magorokosho		J16-3	1	2	1	5	2	1B
445	277308	(CML312/CML445//(TUXPSEQ-C1-F2/P49SR)-F2-45-3-2-1-B*3)-1-2-1-1-2-B*6	C. Magorokosho	A	C110-19	1	1	3	4	5	1C
446	277309	((CML390/CML206)-B-B-2-4-B*4/DTPW-C8-F31-4-2-4-2-1-1-B*3)-B-10-1-2-B	C. Magorokosho	A/AB	C275-2	1	1	3	4	5	1C
447	277310	((CML390/CML206)-B-B-2-4-B*4/CML539)-B-7-1-1-B	C. Magorokosho	A/A	C275-3	2	3	2	3	1	1B
449	277311	((CML390/CML206)-B-B-2-4-B*4/CML539)-B-14-1-2-B	C. Magorokosho	A/A	C275-5	1	1	3	4	5	1C
450	277312	03SADVEA-#-28-1-2-1-1	C. Magorokosho	A	C113-16	1	Mixed	Mixed	Mixed	Mixed	1C
451	277313	((CML390/CML206)-B-B-2-4-B*4/CML539)-B-16-1-1-B	C. Magorokosho	A/A	C275-7	1	1	Mixed	4	5	1C
454	277314	(CML538/CML539)-B-5-1-1-B	C. Magorokosho	A/A	C275-11	1	1	3	4	5	1A
459	277315	(CML538/CML539)-B-15-1-1-B	C. Magorokosho	A/A	C275-16	1	1	3	4	5	1C
461	277316	(CML538/(TS6-C1-F238-1-3-3-1-2-#-B-B/(EV7992/EV8449SR)-C1-F2-334-1OSU8I-10-7-I-X-X-X-2-B-B-1)-1-1-2-1-1-B*3)-B-4-2-2-B	C. Magorokosho	A/A	C275-18	1	Mixed	Mixed	Mixed	Mixed	1C
462	277317	(CML538/(TS6-C1-F238-1-3-3-1-2-#-B-B/(EV7992/EV8449SR)-C1-F2-334-1OSU8I-10-7-I-X-X-X-2-B-B-1)-1-1-2-1-1-B*3)-B-9-2-2-B	C. Magorokosho	A/A	C275-20	1	1	3	4	5	1C
463	277318	(CML538/(TS6-C1-F238-1-3-3-1-2-#-B-B/(EV7992/EV8449SR)-C1-F2-334-1OSU8I-10-7-I-X-X-X-2-B-B-1)-1-1-2-1-1-B*3)-B-11-1-1-B	C. Magorokosho	A/A	C275-21	1	1	3	4	5	1C
468	277319	(CML538/(TS6-C1-F238-1-3-3-1-2-#-B-B/(EV7992/EV8449SR)-C1-F2-334-1OSU8I-10-7-I-X-X-X-2-B-B-1)-1-1-2-1-1-B*3)-B-11-3-1-B	C. Magorokosho	A/A	C275-26	1	1	3	4	5	1C
469	277320	(CML537/CML539)-B-8-4-1-B	C. Magorokosho	A/A	C275-27	1	1	3	4	5	1C
470	277321	ZM621B-47-2-1-2-1-B*4	C. Magorokosho		C280-1	1	2	Mixed	Mixed	Mixed	2B
472	277322	(CML539/(CML390/CML206)-B-B-2-4-B*4)-B-10-1-1-B	C. Magorokosho	A/A	C275-30	1	1	3	4	5	1C
473	277323	((LZ956441/LZ966205)-B-3-4-4-B-5-B*5/(CML390/CML206)-B-B-2-4-B*4)-B-1-1-1-B	C. Magorokosho	B/A	C275-31	1	1	3	4	5	1C
475	277324	((LZ956441/LZ966205)-B-3-4-4-B-5-B*5/(CML390/CML206)-B-B-2-4-B*4)-B-4-1-1-B	C. Magorokosho	B/A	C275-33	1	1	3	4	5	1C
478	277325	((CML312/MAS(MSR/CML312)-109-3)-B-71-3-B*3/(CML390/CML206)-B-B-2-4-B*4)-B-11-2-2-B	C. Magorokosho	A/A	C275-36	1	Mixed	Mixed	Mixed	Mixed	1C
483	277326	(P501SR-C0-F2-47-3-2-1-B/(CML442/CML197//(TUXPSEQ-C1-F2/P49SR)-F2-45-7-3-2-B*3)-2-1-1-1-2-B*3)-B-11-2-1-B	C. Magorokosho	A/A	C275-42	1	1	3	4	5	1C
484	277327	(((MSR/G9)-C1-F2-176-4-7-X-1-B/CML206)-5-2-3-1-B*5/P501SR-C0-F2-47-3-1-1-B)-B-3-1-1-B	C. Magorokosho	A/A	C275-43	1	Mixed	Mixed	Mixed	Mixed	1B
487	277328	00SADVEA-#-9-2-2-2-3-2-3-2-B	C. Magorokosho	A	C198-4	1	1	3	4	5	2B
490	277329	(((MSR/G9)-C1-F2-176-4-7-X-1-B/CML206)-5-2-3-1-B*5/P501SR-C0-F2-47-3-1-1-B)-B-10-2-1-B	C. Magorokosho	A/A	C275-49	1	1	Mixed	Mixed	5	1C
491	277330	(((MSR/G9)-C1-F2-176-4-7-X-1-B/CML206)-5-2-3-1-B*5/P501SR-C0-F2-47-3-1-1-B)-B-14-2-1-B	C. Magorokosho	A/A	C275-50	1	Mixed	Mixed	Mixed	Mixed	1C
492	277331	00SADVEA-#-9-2-2-2-3-2-1-1-B	C. Magorokosho	A	C198-1	1	1	3	4	5	1C
493	277332	(P501SR-C0-F2-4-2-1-1-B/(CML442/CML197//(TUXPSEQ-C1-F2/P49SR)-F2-45-7-3-2-B*3)-2-1-1-1-2-B*3)-B-4-1-2-B	C. Magorokosho	A/A	C275-52	1	1	3	4	5	1C
496	277333	(Z97SYNGLSB-F2-188-2-1-3-B*3/(DRB-F2-180-2/DRB-3-4-1)-X-6-1-3-B-B-2-B*6)-B-4-1-1-B	C. Magorokosho	B/B	C275-55	1	1	Mixed	4	5	1A
497	277334	(Z97SYNGLSB-F2-188-2-1-3-B*3/(DRB-F2-180-2/DRB-3-4-1)-X-6-1-3-B-B-2-B*6)-B-4-1-2-B	C. Magorokosho	B/B	C275-56	1	1	3	Mixed	Mixed	1C
498	277335	((CML444/CML395//DTPW-C8-F31-1-1-2-2-B-B)-4-2-2-1-1-B-B/P502SR-C0-F2-54-2-3-2-B)-B-2-2-1-B	C. Magorokosho	B/B	C275-57	1	1	3	4	5	1C
499	277336	((CML444/CML395//DTPW-C8-F31-1-1-2-2-B-B)-4-2-2-2-2-B-B/((MSR/G9)-C1-F2-205-1OSU23I-5-3-X-X-1-B//EV7992/EV8449)-3-2-2-2-B*5)-B-2-1-1-B	C. Magorokosho	B/B	C275-59	1	1	3	4	5	1A
500	277337	(TZMI805-B-1-B/((MSR/G9)-C1-F2-205-1OSU23I-5-3-X-X-1-B//EV7992/EV8449)-3-2-2-1-B*5)-B-5-2-1-B	C. Magorokosho	B/B	C275-60	1	1	3	4	5	1C
502	277338	((SYNUSB1/SYNELIB1)-56-3-2-1-B*3/(DRB-F2-180-2/DRB-3-4-1)-X-6-1-3-B-B-2-B*6)-B-5-2-2-B	C. Magorokosho	B/B	C275-62	1	1	3	4	5	1C
503	277339	(SZSYNA99-F2-80-4-2-B*3/(WEEVIL/CML312)-B-18-3-1-B*3)-B-2-1-1-B	C. Magorokosho	A/a	C275-63	1	1	3	4	5	1C
504	277340	(Z97SYNGLSB-F2-188-2-1-2-B*4/P502SR-C0-F2-1-3-1-1)-B-1-1-1-B	C. Magorokosho	B/B	C275-64	1	1	3	4	5	2A
506	277341	(Z97SYNGLSB-F2-188-2-1-2-B*4/P502SR-C0-F2-1-3-1-1)-B-5-2-1-B	C. Magorokosho	B/B	C275-66	1	Mixed	Mixed	Mixed	Mixed	1B
508	277342	(CML537/(CML390/CML206)-B-B-2-4-B*4)-B-5-1-1-B	C. Magorokosho	A/A	C275-68	1	1	3	4	5	1C
509	277343	(CIMCALI8843/S9243)-B-B-#-B-5-1-B-B-4-1-3-2-3-B	C. Magorokosho	B	C195-111	1	Mixed	Mixed	Mixed	Mixed	1C
512	277344	(CML538/CML539)-B-14-1	C. Magorokosho	A/A	C168-44	1	1	3	4	5	1C
519	277345	(CML537/(CML390/CML206)-B-B-2-4-B*4)-B-9-1-1-B	C. Magorokosho	A/A	C275-77	1	1	3	4	5	1B
523	277346	(CML537/(CML390/CML206)-B-B-2-4-B*4)-B-9-2-1-B	C. Magorokosho	A/A	C275-81	1	1	Mixed	Mixed	Mixed	1A
526	277347	(CML537/(CML390/CML206)-B-B-2-4-B*4)-B-9-3-1-B	C. Magorokosho	A/A	C275-84	1	1	3	4	5	1C
527	277348	(CML537/(CML390/CML206)-B-B-2-4-B*4)-B-9-4-1-B	C. Magorokosho	A/A	C275-85	1	Mixed	Mixed	Mixed	Mixed	1C
528	277349	(CML537/CML539)-B-10-1	C. Magorokosho	A/A	C168-84	2	3	2	3	1	1B
533	277350	00SADVEA-#-9-2-3-3-2-1-1-1-B	C. Magorokosho	A	C198-17	1	Mixed	Mixed	Mixed	Mixed	1C
534	277351	SYN(N3/SR)-F2-BALBULK-174-1-2-2-1-B	C. Magorokosho	A	C198-13	Mixed	Mixed	Mixed	Mixed	Mixed	2B
536	277352	(P501SR-C0-F2-47-3-1-1-B/P501SR-C0-F2-4-2-1-1-B)-B-4-1	C. Magorokosho	A/A	C168-257	1	1	3	4	5	1C
540	277353	(CML538/(TS6-C1-F238-1-3-3-1-2-#-B-B/(EV7992/EV8449SR)-C1-F2-334-1OSU8I-10-7-I-X-X-X-2-B-B-1)-1-1-2-1-1-B*3)-B-10-2	C. Magorokosho	A/A	C168-58	1	1	3	4	5	1C
541	277354	((CML444/CML395//DTPW-C8-F31-1-1-2-2-B-B)-4-2-2-2-2-B-B/((CML444/ZSR923-B*4-2-2-X-X-X-X-1-B-B)-1-1-1-2/CML441)-1-1-1-2-B*3)-B-3-1	C. Magorokosho	B/B	C168-327	1	Mixed	Mixed	Mixed	Mixed	1B
566	34215	90323B-1-B-1-B	C. Magorokosho	B	C316-4	1	2	1	5	2	1B
568	233978	DRB-F2-60-1-1-1-B*4	C. Magorokosho		C260-79	1	1	3	4	5	1C
569	231846	P501SR-C0-F2-4-2-1-1-B-B	C. Magorokosho	A//B/B	C252-28	2	3	Mixed	Mixed	Mixed	1B
570	159543	MAS(CML206/CML312)-23-2-1-3-B*4	C. Magorokosho		C26-21	2	3	Mixed	Mixed	Mixed	1B
571	277355	MAS(CML206/CML312)-23-2-4-1-B*7	C. Magorokosho	A	C110-22	2	3	2	3	1	1B
572	231918	(LZ955355/LZ956441)-B-2-3-3-B-3-B*6	C. Magorokosho	B	C27-8	2	3	2	3	1	1B
575	277356	(KILIMAST94A-19/MSV03-4-5-B-1-B-B-2)-2-1-2-B-3-B-B	C. Magorokosho		C30-13	1	1	3	1	6	2A
576	277357	I137TN	C. Magorokosho	B	J223-1	1	1	3	Mixed	5	1C
577	233993	INTA-191-2-1-2-B*7	C. Magorokosho		C260-65	1	1	3	4	5	1C
578	232304	(LZ956441/LZ966205)-B-3-4-4-B-5-B*7	C. Magorokosho		C247-35	1	1	3	4	5	1C
580	277358	(CML489/CML444//ZM621B-31-1-2-1-1-B-B)-4-1-1-B	C. Magorokosho	B	C28-7	1	1	3	4	5	1C
582	277359	(WEEVIL/(87036/87923)-X-800-3-1-SN)-B-10-2-2-B*5	C. Magorokosho	B	C73-43	1	Mixed	Mixed	Mixed	Mixed	1B
583	277360	(WEEVIL/CML312)-B-13-2-1-B*5	C. Magorokosho		C73-30	2	3	4	2	3	2B
584	277361	(WEEVIL/CML312)-B-18-3-1-B*5	C. Magorokosho		C73-33	Mixed	Mixed	Mixed	Mixed	Mixed	2B
585	277362	(WEEVIL/CML443)-B-14-1-1-B*4	C. Magorokosho		C29-9	1	1	3	Mixed	Mixed	1B
586	277363	(WEEVIL/CML444)-B-1-1-1-B-B	C. Magorokosho		C29-10	1	1	3	4	5	1C
587	277364	(WEEVIL/CML444)-B-25-2-B*6	C. Magorokosho		C73-35	1	1	3	Mixed	Mixed	1C
588	277365	(WEEVIL/CML444)-B-25-4-1-B*5	C. Magorokosho		C73-29	1	1	3	Mixed	Mixed	1C
589	277366	(WEEVIL/CML444)-B-5-1-3-B*5	C. Magorokosho		C73-38	1	1	3	1	6	1C
590	277367	SZSYNA99-F2-80-4-2-B*5	C. Magorokosho	A	C73-28	1	1	Mixed	Mixed	Mixed	1B
591	277368	((CML395/CML202)-B-B-4-2/CML395)-1-1-1-2-1	C. Magorokosho		C108-74	1	2	1	5	2	1B
592	277369	((EV7992/EV8449SR)-C1-F2-334-1OSU8I-10-4-I-X-X-B/(MSR/G9)-C1-F2-205-1-3-1-1/CML395)-B-4-1-1-1	C. Magorokosho		C108-27	1	2	1	5	2	1B
593	277370	(CML444/DRB-F2-60-1-1-1-B*3//(LZ956441/LZ966205)-B-3-4-4-B-5-B*7)-5-2-2-1-1	C. Magorokosho		C108-103	1	Mixed	Mixed	Mixed	Mixed	1C
595	277371	04SADVLB-F5-1-1-1-2	C. Magorokosho		C108-111	1	1	3	4	5	1C
596	277372	04WEEVILB-F1-1-1-3-1	C. Magorokosho		C108-113	1	1	3	Mixed	Mixed	1B
597	277373	((CML388/CML391)-B-B-5-2/CML390)-9-2-1-1-1-B-B	C. Magorokosho		C249-97	2	3	2	3	1	1B
598	277374	((CML388/CML391)-B-B-5-2/CML390)-9-2-1-2-2	C. Magorokosho		C108-60	2	3	2	3	1	1B
599	277375	((INTA-2-1-3/INTA-155-2-2)-X-3-2-B-11-B-5-B/ELITEBULKA)-BALBULK-1-1-1-1	C. Magorokosho		C108-6	1	Mixed	Mixed	Mixed	Mixed	2B
601	277376	((INTA-2-1-3/INTA-155-2-2)-X-3-2-B-3-B-4-B/ELITEBULKA)-BALBULK-11-1-1-1	C. Magorokosho		C108-2	Mixed	Mixed	Mixed	Mixed	Mixed	2B
602	277377	((INTA-2-1-3/INTA-60-1-2)-X-11-6-3-B-1-B/ELITEBULKA)-BALBULK-1-1-1-1	C. Magorokosho		C108-1	Mixed	Mixed	4	2	3	2B
603	277378	((KILIMAST94-B*5-101/(M37W/ZM607-#-B-F37SR))-B-B-1-1/CML390)-3-3-1-1-1	C. Magorokosho		C108-65	2	Mixed	2	3	1	1B
604	277379	((KILIMAST94-B*5-101/(M37W/ZM607-#-B-F37SR))-B-B-1-1/CML390)-5-1-1-1-2	C. Magorokosho		C108-67	Mixed	Mixed	Mixed	Mixed	Mixed	1B
605	277380	((M162W/(EV7992/EVP44SR)-#-B-F37SR-2-3SR-6-2-X)-4-3-X-1-2-B//(MSR/G9)-1-3-2-2/CML202)-B-24-1-1-1	C. Magorokosho		C108-36	1	Mixed	Mixed	Mixed	Mixed	1B
606	277381	(((MSR-123/I137TN)-9-2-4-X-3/LZ956441)-B-1-1-5-B-4-B/ELITEBULKB)-BALBULK-12-1-2-1	C. Magorokosho		C108-16	1	2	1	5	2	1B
607	277382	(CML312/CML442//(CML390/CML206)-B-B-2-4-B*3)-1-B-1-1-2	C. Magorokosho		C108-80	2	3	2	3	1	1B
610	277383	(CML312/CML442//(CML390/CML206)-B-B-2-4-B*3)-1-B-2-3-1	C. Magorokosho		C108-82	2	3	2	3	1	1B
611	277384	(CML312/CML442//(CML390/CML206)-B-B-2-4-B*3)-1-B-3-1-1-B-B	C. Magorokosho		C249-92	2	3	2	3	1	1B
612	277385	(CML440/CML443//(CML390/CML206)-B-B-2-4-B*3)-2-2-1-4-1	C. Magorokosho		C108-91	2	3	2	3	1	1B
613	277386	(CML444/DRB-F2-60-1-1-1-B*3//((CML395/CML444)-B-4-1-3-1-B/CML444//(TUXPSEQ-C1-F2/P49SR)-F2-45-7-1-2-B*3)-2-1-2-2-B-B)-1-1-1-2-1	C. Magorokosho		C108-101	1	1	3	4	5	1C
615	277387	(DRB-F2-60-1-1-1-B*4/CML488//(CML445/ZM621B)-2-1-2-3-1-B*3)-1-2-1-1-1	C. Magorokosho		C108-97	1	1	3	4	Mixed	1C
616	277388	(DRB-F2-60-1-1-1-B*4/CML488//(CML445/ZM621B)-2-1-2-3-1-B*3)-1-2-1-2-1	C. Magorokosho		C108-98	1	Mixed	Mixed	Mixed	Mixed	1C
618	277389	SYNK64R-SR-F2-53-3-1-1-1	C. Magorokosho		C108-41	1	Mixed	Mixed	Mixed	Mixed	1C
619	277390	(CML444/CML489//((CML444/ZSR923-B*4-2-2-X-X-X-X-1-B-B)-1-1-1-2/CML441)-1-1-1-1-B-B)-1-1-1-1-1	C. Magorokosho		C108-109	1	1	3	4	5	1C
623	277391	(CML442/CML445//MAS(CML206/CML312)-44-1-5-1-B*4)-1-1-2-1-1	C. Magorokosho		C108-92	1	Mixed	Mixed	Mixed	Mixed	1B
624	277392	SYNTEMPERATEASR-F2-12-1-1-1-1	C. Magorokosho		C108-75	1	1	3	4	5	1C
626	277393	SYNK64R-SR-F2-73-1-1-2-1	C. Magorokosho		C108-42	1	1	Mixed	Mixed	Mixed	1C
627	277394	(EV7992/EV8449SR)-C1-F2-334-1OSU8I-1-4-X-X-2-B/(SC/ZM605-1-2-5-2/CML216)-B-17-1-1-1	C. Magorokosho		C108-39	1	1	Mixed	Mixed	Mixed	1B
628	277395	(CML440/CML443//(CML390/CML206)-B-B-2-4-B*3)-2-1-2-2	C. Magorokosho		C67-155	2	3	2	3	1	1B
629	33649	7794-4-1-B*9-1-4-7-4-5-B-B	S. Mugo	B	WE-KIB-09A-1-5	1	1	3	4	5	1A
630	277396	P100-C6-200-1-1-B-B	S. Mugo		WE-KIB-09A-1-22	1	1	3	4	5	3
635	233978	DRB-F2-60-1-1-1-B*5	S. Mugo	B	WE-KIB-09A-1-26	1	1	3	4	5	1C
636	69259	(CML445/ZM621B)-2-1-2-3-1-B-B	S. Mugo		WE-KIB-09A-1-27	1	Mixed	Mixed	Mixed	Mixed	1C
637	269868	DTPW-C9-F104-5-4-1-1-B*3	S. Mugo		WE-KIB-09A-1-15	1	1	3	4	5	1A
638	269859	DTPW-C9-F115-1-4-1-1-B*3	S. Mugo		WE-KIB-09A-1-16	1	1	3	4	5	1C
639	277397	LAPOSTASEQ-C7-F64-2-6-2-1-B*3	S. Mugo		WE-KIB-09A-1-17	1	1	3	4	5	3
640	269896	LAPOSTASEQ-C7-F86-3-1-1-1-B*3	S. Mugo		WE-KIB-09A-1-18	1	1	3	4	5	3
641	269900	LAPOSTASEQ-C7-F180-3-1-1-1-B*3	S. Mugo		WE-KIB-09A-1-19	1	1	3	4	5	3
642	271986	DTPW-C9-F16-1-1-1-1-B*3	S. Mugo		WE-KIB-09A-1-20	1	1	3	4	5	1C
646	233262	WWO1408	S. Mugo		WE-KIB-09A-1-30	1	1	3	4	5	1C
653	277398	((SW1SR/COMPE1W-#*3-2-#)-126-2-1-B-1/SYNF2(ZM503/PIO3245IR))-B-4-2-1-1-B*3	S. Mugo		IR-KIB-08B-4-81	1	1	3	Mixed	Mixed	1B
654	277399	(((NAW5867/P30SR)-111-2/(NAW5867/P30SR)-52-1)-5-3-2-B-3/SYNF2(ZM503/PIO3245IR))-B-12-2-1-1-B*3	S. Mugo		IR-KIB-08B-4-80	1	1	3	4	5	1A
655	277400	(((NAW5867/P30SR)-40-1/(NAW5867/P30SR)-25-1)-1-2-3-B-1/SYNF2(ZM503/PIO3245IR))-B-5-1-1-1-B*3	S. Mugo		IR-KIB-08B-4-79	1	1	Mixed	Mixed	Mixed	1B
677	277401	MBR-C5BCO-F4-1-2-1-B-1-2-B-B	S. Mugo		IR-KIB-08B-4-58	1	1	3	4	5	2A
678	277402	EMAP1A-233-B-6-1-B-B	S. Mugo		IR-KIB-08B-4-63	1	1	3	4	5	1C
679	277403	MBR-C5BCO-F13-3-2-1-B-4-2-B-B	S. Mugo		IR-KIB-08B-4-87	1	1	3	4	5	2A
680	277404	MBR-C5BCO-F8-1-1-1-B-2-2-B-B	S. Mugo		IR-KIB-08B-4-60	1	1	3	4	5	2A
681	35197	TUXPSEQ-149-2-B*3-#-#-1-B	S. Mugo	B	IR-KIB-08B-4-84	1	1	3	4	5	2A
682	142718	P590-C3-F374-2-1-2-B-#-3-3-B	S. Mugo	AB	IR-KIB-08B-4-83	1	1	3	4	5	2A
683	277405	GB–36-B-4-3-B-B	S. Mugo		IR-KIB-08B-4-85	1	1	3	4	5	2A
685	277406	((CUBA/GUAD-C1)-F27-4-3-3-B-1-B/(KILIMAST94A-30/MSV03-2-10-B-2-B-B))-230-1-B-1-B-B	S. Mugo		IR-KIB-07B-14-34	1	1	3	1	6	2A
688	277407	((CUBA/GUAD-C1)-F27-4-3-3-B-1-B/(KILIMAST94A-30/MSV03-2-10-B-2-B-B))-160-1-B-4-B-B	S. Mugo		IR-KIB-07B-14-21	1	1	3	1	6	2A
693	277408	(MBR/MDR-C3BCO)-F1-1-1-1-B-3-2-B-B	S. Mugo		IR-KIB-08B-4-57	1	1	3	4	5	2A
694	277409	MBR-C5BCO-F114-1-2-3-B-4-2-B-B	S. Mugo		IR-KIB-08B-14-10	1	1	3	4	5	2A
695	277410	MBR-C5BCO-F108-2-3-1-B-4-2-B*5	S. Mugo		IR-KIB-08B-5 Male 3	1	1	3	4	5	2A
696	277411	MBR-C5BCO-F114-1-1-3-B-8-2-B-B	S. Mugo		IR-KIB-08B-4-62	1	1	3	4	5	2A
697	277412	MBR-C5BCO-F108-2-3-1-B-5-2-B-B	S. Mugo		IR-KIB-08B-14-6	1	1	3	4	5	2A
699	277413	((CUBA/GUAD-C1)-F27-4-3-3-B-1-B/(KILIMAST94A-30/MSV03-2-10-B-2-B-B))-69-1-B-3-B-B	S. Mugo		IR-KIB-07B-14-3	1	1	3	1	6	2A
700	277414	((CUBA/GUAD-C1)-F27-4-3-3-B-1-B/(KILIMAST94A-30/MSV03-2-10-B-2-B-B))-82-1-B-6-B-B	S. Mugo		IR-KIB-07B-14-5	1	1	3	1	6	2A
701	277415	((CUBA/GUAD-C1)-F27-4-3-3-B-1-B/(KILIMAST94A-30/MSV03-2-10-B-2-B-B))-81-1-B-3-B-B	S. Mugo		IR-KIB-07B-14-7	1	1	3	1	6	2A
705	277416	((CUBA/GUAD-C1)-F27-4-3-3-B-1-B/(KILIMAST94A-30/MSV03-2-10-B-2-B-B))-183-1-B-2-B-B	S. Mugo		IR-KIB-07B-14-27	1	1	3	1	6	2A
713	277417	((CUBA/GUAD-C1)-F27-4-3-3-B-1-B/(KILIMAST94A-30/MSV03-2-10-B-2-B-B))-277-1-B-1-B-B	S. Mugo		IR-KIB-07B-14-43	1	1	3	1	6	2A
716	277418	((CUBA/GUAD-C1)-F27-4-3-3-B-1-B/(KILIMAST94A-30/MSV03-2-10-B-2-B-B))-306-1-B-2-B-B	S. Mugo		IR-KIB-07B-14-55	1	1	3	1	6	2A
719	277419	((CUBA/GUAD-C1)-F27-4-3-3-B-1-B/(KILIMAST94A-30/MSV03-2-10-B-2-B-B))-420-1-B-3-B-B	S. Mugo		IR-KIB-07B-14-77	1	1	3	1	6	2A
720	277420	((CUBA/GUAD-C1)-F27-4-3-3-B-1-B/(KILIMAST94A-30/MSV03-2-10-B-2-B-B))-445-1-B-2-B-B	S. Mugo		IR-KIB-07B-14-82	1	1	3	1	6	2A
721	277421	((CUBA/GUAD-C1)-F27-4-3-3-B-1-B/(KILIMAST94A-30/MSV03-2-10-B-2-B-B))-463-1-B-4-B-B	S. Mugo		IR-KIB-07B-14-87	1	1	3	1	6	2A
723	277422	((CUBA/GUAD-C1)-F27-4-3-3-B-1-B/(KILIMAST94A-30/MSV03-2-10-B-2-B-B))-466-1-B-5-B-B	S. Mugo		IR-KIB-07B-14-93	1	1	3	1	6	2A
724	269778	(CML311/MBR-C3BCO)-F3-1-1-1-B*5	S. Mugo		IR-KIB-08B-4-2	1	1	3	4	5	2A
725	277423	(MBRETW/P590-C3-F6-1-1-B-2/(761BA1BCO/751B)-B-3)-B-1-2-B*5	S. Mugo		IR-KIB-08B-4-4	1	1	3	4	5	2A
726	277424	(((200-6/GUAT189-51-2-1)-F1-B/P84-C1-F26-2-2-4-B-2-B)-F102-2-2-2-1/(KILIMAST94A-30/MSV03-2-10-B-1-B-B/P84-C1-F27-4-1-6-B-5-B))-1-2-B*3	S. Mugo		IR-KIB-08B-4-5	1	1	3	1	6	2A
727	277425	(CML311/MBR-C3BCO)-F3-1-1-2-B*4	S. Mugo		IR-KIB-08B-4-7	1	1	3	4	5	2A
728	277426	(CML311/MBR-C3BCO)-F35-2-2-1-B*4	S. Mugo		IR-KIB-08B-4-8	1	1	3	4	5	2A
729	277427	(CML380/(MBR/MDR-C3BCO)-F21-1-1-2-B*3)-B-3-1-B*5	S. Mugo		IR-KIB-08B-4-10	1	1	3	4	5	2A
730	269777	(CML311/MBR-C3BCO)-F23-1-2-1-B*5	S. Mugo		IR-KIB-08B-4-11	1	1	3	4	5	2A
731	277428	(CML311/MBR-C3BCO)-F65-1-2-2-B*5	S. Mugo		IR-KIB-08B-4-12	1	1	3	4	5	2A
732	277429	((KILIMAST94A-30/MSV03-2-10-B-1-B-B-2/P84-C1-F26-2-2-4-B-2-B)-F16-1-1-1-2/(CML440/P84-C1-F26-2-2-6-B-3-B))-2-1-B-B	S. Mugo		IR-KIB-08B-4-21	1	1	3	1	6	2A
733	277430	(CML311/MBR-C3BCO)-F35-1-2-1-B*5	S. Mugo		IR-KIB-08B-4-36	1	1	3	4	5	2A
734	277431	(CML311/MBR-C3BCO)-F12-2-2-2-B*5	S. Mugo		IR-KIB-08B-4-39	1	1	3	4	5	2A
735	277432	(761BB2BCO/751B)-B-1-1-B*8	S. Mugo		IR-KIB-08B-4-40	1	1	3	4	5	2A
736	277433	P590-C7BCO-F206-1-1-2-B*5	S. Mugo		IR-KIB-08B-4-47	1	1	3	4	5	2A
737	34889	S89500-F2-2-2-2-B	S. Mugo	A	IR-KIB-08B-4-50	2	3	4	2	3	2B
740	277434	MBR-C5BCO-F4-1-2-2-B-1-2-B-B	S. Mugo		IR-KIB-08B-4-59	1	1	3	4	5	2A
744	35126	P32-C4-FS128-1-1-B	S. Mugo		IR-KIB-08B-4-65	1	1	3	4	5	2A
745	149437	P590-C3-F373-1-1-7-B-#-5-2-B	S. Mugo	AB	IR-KIB-08B-4-68	1	1	3	4	5	2A
746	159545	MAS(MSR/CML312)-117-2-2-1-B	S. Mugo		IR-KIB-08B-4-74	2	3	4	2	3	2B
747	277435	((TUXPSEQ-C1-F2/P49SR)-F2-45-7-5-1-B/SYNF2(ZM503/PIO3245IR))-B-7-2-1-1-B*3	S. Mugo		IR-KIB-08B-4-78	1	1	Mixed	Mixed	Mixed	1B
750	271888	(CML390/CML206)-B-B-2-4-B*3	S. Mugo			2	3	2	3	1	1B
754	271983	ZM521B-66-4-1-1-B*4	S. Mugo			1	1	3	4	5	1C
755	269067	LAPOSTASEQ-C7-F71-1-2-1-2-B*3	S. Mugo			1	1	3	4	5	3
756	277436	((EV7992/EV8449SR)-C1-F2-334-1OSU9I-8-2-I-X-1-2-B-B/CML202)-B-B-5-1-B-B	D. Makumbi		D98-1	1	2	1	5	2	1B
757	277437	((EV7992/EV8449SR)-C1-F2-334-1OSU9I-8-2-I-X-1-2-B-B/CML202)-B-B-5-2-B	D. Makumbi		D98-2	1	2	1	5	2	1B
759	277438	(CML202/CML395)-B-B-3-2-B-B	D. Makumbi		D98-4	1	2	1	5	2	1B
760	277439	(CML205/(EV7992/EV8449SR)-C1-F2-334-1OSU8I-1-1-SN)-B-B-2-1-B-B	D. Makumbi		D98-5	1	Mixed	Mixed	Mixed	Mixed	1B
761	277440	(CML205/(EV7992/EV8449SR)-C1-F2-334-1OSU8I-1-1-SN)-B-B-2-6-B*3	D. Makumbi		D98-6	1	Mixed	Mixed	Mixed	Mixed	1B
762	277441	(CML205/CML202)-B-2-1-1-B-B	D. Makumbi		D98-7	1	2	1	5	2	1B
763	277442	(CML221/EV7992-C1-F2-430-3-3-3-SN)-B-B-2-2-B-B	D. Makumbi		D98-8	1	2	1	5	2	1B
764	277443	(CML395-2/CML202)-B-3-3-3-B-B	D. Makumbi		D98-9	1	2	1	5	2	1B
765	277444	(CML197/CML390)-B-B-1-2-B*3	D. Makumbi		D98-10	1	Mixed	Mixed	Mixed	Mixed	1C
766	277445	(CML206/CML391)-B*3-1-B-B	D. Makumbi		D98-11	2	3	2	3	1	1B
767	277446	(CML216/CML395)-B-B-1-3-B-B	D. Makumbi		D98-12	1	2	1	5	2	1B
768	277447	(CML312/CML390)-B-B-2-3-B*3	D. Makumbi		D98-13	2	3	2	3	1	1B
771	277448	(CML390/CML197)-B-B-5-1-B	D. Makumbi		D98-16	2	3	2	3	1	1B
772	277449	(92SEW2EARLYSEL-44/DMRESRWEARLYSEL-#-I-4-1-B-B/CML390)-B-B-2-1-B-B	D. Makumbi		D98-17	1	1	3	4	5	3
773	277450	(CML205/ZSR923-B*4-2-2-SN)-B-B-1-4-B*3	D. Makumbi		D98-18	1	Mixed	Mixed	Mixed	Mixed	1C
776	277451	(KILIMAST94-B*5-115/(M37W/ZM607-#-B-F37SR))-B-B-3-5-B-B	D. Makumbi		D98-21	1	1	Mixed	Mixed	Mixed	1B
777	277452	P100-C6-200-1-1-#-#-B*4	D. Makumbi		D156-1	1	1	3	4	5	3
778	35117	G32-C19-HS32-1-#-2-B-#*3-3-B	D. Makumbi	A	D156-2	1	1	3	4	5	2A
779	277453	P300-C5-B-B-2-2-3-#-#-1-1-B*7	D. Makumbi		D40-1	1	1	3	4	5	3
780	277454	P300-C5-B-B-2-2-3-#-#-1-2-B*7	D. Makumbi		D40-2	1	1	3	4	5	3
781	277455	P100-C6-26-1-2-#-#-1-3-B*7	D. Makumbi		D40-3	1	1	3	4	5	3
782	277456	P100-C6-26-1-2-#-#-1-6-B*7	D. Makumbi		D40-4	1	1	3	4	5	3
783	277457	SW89300-1-5-B-B-5-#-#-1-1-B*7	D. Makumbi		D40-5	1	1	3	4	5	3
784	277458	SW89300-1-3-B-B-1-#-#-1-3-B*7	D. Makumbi		D40-6	1	1	3	4	5	3
786	277459	SW89300-1-3-B-B-1-#-#-1-8-B*7	D. Makumbi		D40-8	1	1	3	4	5	3
788	277460	P300-C5-B-B-2-3-2-#-#-1-1-B*7	D. Makumbi		D40-10	1	1	3	4	5	3
789	277461	P300-C5-B-B-2-3-2-#-#-1-2-B*7	D. Makumbi		D40-11	1	1	3	4	5	3
790	277462	P300-C5-B-B-2-3-2-#-#-1-5-B*7	D. Makumbi		D40-12	1	1	3	4	5	3
791	277463	G15Q-FS756-B-4-B-#-B*3	D. Makumbi		0A51-4	1	1	3	4	5	2A
792	277464	G15Q-FS545-B-4-B-#-B*3	D. Makumbi		0A51-17	1	1	3	4	5	2A
793	277465	G15Q-FS51-B-8-B-#-B*3	D. Makumbi		0A51-18	1	1	3	4	5	2A
794	277466	G15Q-FS462-B-4-B-#-B*3	D. Makumbi		0A51-20	1	1	3	4	5	2A
795	277467	G15Q-FS440-B-4-B-#-B*3	D. Makumbi		0A51-24	1	1	3	4	5	2A
796	277468	G15Q-FS412-B-3-B-#-B*3	D. Makumbi		0A51-26	1	1	3	4	5	2A
797	277469	G15Q-FS309-B-5-B-#-B*3	D. Makumbi		0A51-30	1	1	3	4	5	2A
798	277470	G15Q-FS298-B-3-B-#-B*3	D. Makumbi		0A51-32	1	1	3	4	5	2A
799	277471	G15Q-FS235-B-8-B-#-B*3	D. Makumbi		0A51-34	1	1	3	4	5	2A
800	277472	G15Q-FS212-B-5-B-#-B*3	D. Makumbi		0A51-35	1	1	3	4	5	2A
801	277473	G15Q-FS440-B-5-B*4	D. Makumbi		0A51-39	1	1	3	4	5	2A
802	277474	G15Q-FS51-B-8-B*4	D. Makumbi		0A51-41	1	1	3	4	5	2A
803	277475	G15Q-FS538-B-3-B*4	D. Makumbi		0A51-42	1	1	3	4	5	2A
804	277476	G15Q-FS309-B-1-B*4	D. Makumbi		0A51-45	1	1	3	4	5	2A
805	34384	P68-C1-FS180-1-3-1-1-B-2-B	D. Makumbi		0A51-53	1	1	3	4	5	1A
887	277477	(((CML442/P84-C1-F27-4-3-3-B-1-B)-F29-1-2-2/(KILIMAST94A-30/MSV03-101-8-B-B-1/P84-C1-F27-4-1-4-B-3-B)-F2-1-2-1)-1-1-B/CML486)-1-1-B	D. Makumbi		D150-97	1	1	3	4	5	2A
888	277478	LAPOSTASEQ-C7-F96-1-2-1-1-B*4	D. Makumbi		D150-204	1	1	3	4	5	3
890	277479	LAPOSTASEQ-C7-F18-3-2-1-1-B*4	D. Makumbi		D150-207	1	1	3	4	5	3
892	277480	LAPOSTASEQ-C7-F102-1-3-1-2-B*4	D. Makumbi		D150-240	1	1	3	4	5	3
893	277481	LAPOSTASEQ-C7-F103-1-2-1-1-B*4	D. Makumbi		D150-241	1	1	3	4	5	3
894	271999	LAPOSTASEQ-C7-F78-2-1-1-1-B*3	D. Makumbi		D150-250	1	1	3	4	5	3
895	35087	STAROSA8079-22-2-2-B	D. Makumbi			1	1	3	4	5	2B
896	34574	P36-C5-F37-2-1-1-B	D. Makumbi			1	1	3	4	5	3
897	134073	P44-C4-FS101-3-#-1-1-B	D. Makumbi			1	1	3	4	5	2A
898	126697	((((((EV88SUWAN1/SR)EV88SUWAN1)/EV88SUWAN1)/EV88SUWAN1)/EV88SUWAN1)/EV88SUWAN1)-201-1-1-B	D. Makumbi	AB		1	1	3	4	5	3
899	35239	(G24-F119/G24-F54)-6-4-1-1-B	D. Makumbi	A		1	1	3	4	5	2A
900	35109	FERKE8243-51-1-1-B-#-#-1-B	D. Makumbi			1	1	3	4	5	3
901	33540	LLMBR-17-B-5-3-1-4-B	D. Makumbi	B		1	1	3	4	5	2A
909	34355	EV8762SR-2-1-B-1-B	Y. Beyene			1	1	3	4	5	2A
916	277482	(CML387/CML390)-B-1-1-4-B-B	D. Makumbi		OA26-14	1	2	1	5	2	1B
918	277483	(CML387/CML390)-B-1-1-5-#-B-B	D. Makumbi		OA26-19	1	2	1	5	2	1B
919	277484	(CML388/CML206)-B-4-2-1-B-B	D. Makumbi		OA26-20	Mixed	Mixed	Mixed	Mixed	Mixed	1B
920	277485	(CML202/CML395)-B-B-2-1-B-B	D. Makumbi		D98-3	1	2	1	5	2	1B
921	34875	(M37W/ZM607-#-B-F37SR-2-3SR-6-2-X)-8-2-X-1-B	D. Makumbi	A	KB06	2	3	4	2	Mixed	1B
922	34575	P43-C9-1-1-1-1-1-B	D. Makumbi	B	C245-8	1	1	3	4	5	1C
