# Supplementary material for: Molecular characterization of diverse CIMMYT maize inbred lines from eastern and southern Africa using single nucleotide polymorphic markers
Source: BMC Genomics. 2012 Mar 25;13:113. doi: 10.1186/1471-2164-13-113 (PMC3362765; doi:10.1186/1471-2164-13-113)
Supplement: Additional file 2 — Table S2 SNP summary. [file 1471-2164-13-113-S2.XLS]

## Sheet: Plots
Summary of the 1232 SNPs by minor allele frequency
	MAF	Percent
0.05	168	0.136364
0.1	138	0.112013
0.15	147	0.119318
0.2	115	0.0933442
0.25	108	0.0876623
0.3	108	0.0876623
0.35	141	0.114448
0.4	104	0.0844156
0.45	116	0.0941558
0.5	87	0.0706169
Total	1232	1
	PIC	Percent
0.05	74	0.0600649
0.1	108	0.0876623
0.15	93	0.075487
0.2	115	0.0933442
0.25	128	0.103896
0.3	143	0.116071
0.35	258	0.209416
0.4	313	0.254058
0.45	0	0
0.5	0	0
Total	1232	1

## Sheet: Summary
Summary of 450 samples x 1065 SNPs with minor allele frequency > 0.05. The SNPs with * at the end of the name were also previously recommended by Lu et al. (2009).
S/N	Marker*	Chromosome	Physical map position (bp)	SNP in the data	MAF (n=450)	PIC (n=450)	No. of genotypes (n=450)	No. of obs. (n=450)	No. of alleles (n=450)	Gene diversity (n=450)	Heterogeneity (n=450)	Total polymorphism out of 15 crosses	Priority based on parent polymorphism	Recommendation for future use
1	PZA01976.9	4	179871677	[A/C]	0.0733333	0.126675	3	450	2	0.135911	0.0133333	1	4th priority	No
2	PHM3055.9*	2	192602324	[C/G]	0.322222	0.341397	3	450	2	0.43679	0.0755556	10	1st priority	Yes
3	PZA03198.3*	3	123785072	[C/G]	0.255011	0.307776	3	449	2	0.379961	0.0423163	6	2nd priority	Yes
4	PZA02385.6	4	15274450	[A/G]	0.25	0.304688	3	442	2	0.375	0.128959	12	1st priority	Yes
5	PHM5158.13	8	18455269	[A/C]	0.135556	0.206898	3	450	2	0.23436	0.0311111	2	3rd priority	No
6	PZA00273.5	5	83357444	[A/C]	0.16152	0.234179	3	421	2	0.270863	0.0475059	4	2nd priority	No
8	PHM662.19	5	135569796	[C/G]	0.134444	0.205655	3	450	2	0.232738	0.0288889	5	2nd priority	No
10	PHM7584.9	9	18683737	[A/G]	0.401111	0.36503	3	450	2	0.480442	0.0288889	7	2nd priority	Yes
11	PHM7916.4	9	132762904	[A/G]	0.48	0.3746	3	450	2	0.4992	0.0577778	8	1st priority	Yes
12	PZA01693.1	5	83544273	[A/T]	0.282222	0.323074	3	450	2	0.405146	0.0355556	5	2nd priority	Yes
14	PHM5622.21*	1	183831657	[A/T]	0.276667	0.320147	3	450	2	0.400244	0.0377778	7	2nd priority	Yes
16	PZA01049.1*	8	129044327	[A/G]	0.462222	0.373569	3	450	2	0.497146	0.0622222	8	1st priority	Yes
17	PHM3337.23	8	170750982	[A/C]	0.111359	0.17833	3	449	2	0.197916	0.0267261	1	4th priority	No
19	PHM15331.16	10	10432605	[A/G]	0.385556	0.361559	3	450	2	0.473805	0.0422222	9	1st priority	Yes
21	PHM793.25*	2	194696039	[C/G]	0.325556	0.342717	3	450	2	0.439138	0.0422222	7	2nd priority	Yes
23	PHM789.16	5	6784311	[A/G]	0.09	0.150385	3	450	2	0.1638	0.0466667	6	2nd priority	No
25	PHM7908.25	5	191075472	[A/C]	0.48	0.3746	3	450	2	0.4992	0.0266667	9	1st priority	Yes
26	PZB02044.1	3	144466243	[C/G]	0.181111	0.252628	3	450	2	0.29662	0.0244444	3	3rd priority	No
29	PHM499.19	2	217788377	[A/G]	0.0797267	0.135974	3	439	2	0.146741	0.0318907	1	4th priority	No
32	PHM13094.8	1	8368054	[A/G]	0.214444	0.28016	3	450	2	0.336916	0.0555556	7	2nd priority	Yes
33	PZA01019.1	1	208143724	[C/G]	0.136667	0.208135	3	450	2	0.235978	0.0288889	2	3rd priority	No
34	PHM4662.153	6	155390787	[A/G]	0.254444	0.307431	3	450	2	0.379405	0.0422222	4	2nd priority	Yes
36	PHM18887.12	3	100570224	[A/C]	0.233333	0.293775	3	450	2	0.357778	0.0622222	4	2nd priority	Yes
37	PZA02264.5*	2	3167435	[A/G]	0.336689	0.346907	3	447	2	0.446659	0.0559284	10	1st priority	Yes
38	PHM4135.15	7	6437899	[C/G]	0.162222	0.234871	3	450	2	0.271812	0.0133333	6	2nd priority	No
39	PZA03728.1	7	137207838	[A/G]	0.0666667	0.116701	3	450	2	0.124444	0.0133333	1	4th priority	No
41	PHM5337.18	5	180611413	[A/G]	0.142222	0.214225	3	450	2	0.24399	0.0266667	2	3rd priority	No
42	PHM4677.11*	8	152554790	[A/C]	0.265556	0.313994	3	450	2	0.390072	0.0244444	6	2nd priority	Yes
49	PZA01106.3	4	35051622	[A/G]	0.0477778	0.0868505	3	450	2	0.0909901	0.02	3	3rd priority	No
50	PZA02681.8	2	2795242	[A/G]	0.133971	0.205123	3	418	2	0.232046	0.0191388	2	3rd priority	No
51	PHM3690.23	1	217504903	[A/G]	0.238889	0.297524	3	450	2	0.363642	0.0466667	3	3rd priority	No
52	PZA00726.10	4	60768063	[A/C]	0.308889	0.335809	3	450	2	0.426953	0.0533333	11	1st priority	Yes
53	PHM6386.11*	5	190026183	[A/G]	0.225556	0.288334	3	450	2	0.34936	0.135556	5	2nd priority	Yes
56	PHM595.30	1	281818347	[A/C]	0.204444	0.272386	3	450	2	0.325294	0.0355556	8	1st priority	Yes
60	PZA01410.1	5	172682963	[A/G]	0.103333	0.168141	3	450	2	0.185311	0.0377778	2	3rd priority	No
61	PHM4597.14*	1	38608156	[A/G]	0.345982	0.350153	3	448	2	0.452557	0.0535714	6	2nd priority	Yes
63	PHM2487.6*	8	8236274	[A/G]	0.493333	0.374956	3	450	2	0.499911	0.0311111	9	1st priority	Yes
64	PHM759.24	1	225562216	[A/G]	0.228889	0.290694	3	450	2	0.352998	0.0222222	4	2nd priority	Yes
65	PHM3334.4	2	5053894	[A/G]	0.0677778	0.118383	3	450	2	0.126368	0.126667	2	3rd priority	No
66	PZA02113.1	5	30239292	[C/G]	0.245556	0.301875	3	450	2	0.370516	0.0288889	2	3rd priority	No
67	PHM4997.17	1	6229998	[A/G]	0.153333	0.225937	3	450	2	0.259644	0.00888889	7	2nd priority	No
68	PHM4786.9*	8	164795880	[A/G]	0.344444	0.349631	3	450	2	0.451605	0.0266667	7	2nd priority	Yes
69	PHM7908.20	5	191075278	[A/C]	0.181111	0.252628	3	450	2	0.29662	0.0288889	4	2nd priority	No
70	PZA01096.1*	9	133450713	[A/C]	0.21	0.276754	3	450	2	0.3318	0.0288889	4	2nd priority	Yes
71	PZA03629.1	2	51784790	[C/G]	0.238889	0.297524	3	450	2	0.363642	0.0155556	7	2nd priority	Yes
72	PHM765.24	8	166984456	[A/G]	0.214444	0.28016	3	450	2	0.336916	0.0333333	3	3rd priority	No
73	PZD00030.2	4	177976082	[A/G]	0.162222	0.234871	3	450	2	0.271812	0.04	3	3rd priority	No
76	PZA01257.1*	8	68789720	[A/G]	0.222222	0.285932	3	450	2	0.345679	0.0222222	5	2nd priority	Yes
78	PZB01647.1	1	231039372	[A/G]	0.178889	0.250623	3	450	2	0.293775	0.0466667	7	2nd priority	Yes
79	PHM5306.16	1	76053490	[A/G]	0.34933	0.351268	3	448	2	0.454597	0.046875	8	1st priority	Yes
80	PZB01110.6*	9	24028336	[A/G]	0.383073	0.360954	3	449	2	0.472656	0.0579065	5	2nd priority	Yes
81	PZB00014.1	9	46590628	[A/G]	0.0522222	0.0940906	3	450	2	0.0989901	0.0244444	1	4th priority	No
82	PZA00708.3	9	147381231	[C/G]	0.222717	0.286291	3	449	2	0.346228	0.0311804	6	2nd priority	Yes
83	PHM12749.13*	8	155071379	[C/G]	0.42	0.368518	3	450	2	0.4872	0.0488889	9	1st priority	Yes
85	PHM4992.10	1	237262410	[A/G]	0.177346	0.249218	3	437	2	0.291788	0.0343249	1	4th priority	No
86	PZA02467.10	1	196927608	[C/G]	0.263333	0.312714	3	450	2	0.387978	0.0333333	2	3rd priority	No
87	PHM3844.14*	10	146554012	[A/T]	0.37	0.357529	3	450	2	0.4662	0.0466667	7	2nd priority	Yes
89	PZA00680.3*	2	1081791	[A/C]	0.223982	0.287205	3	442	2	0.347628	0.0361991	4	2nd priority	Yes
92	PZA03677.1*	5	71093631	[A/G]	0.327009	0.343283	3	448	2	0.440148	0.0424107	7	2nd priority	Yes
95	PHM3856.10	8	55008368	[A/G]	0.366667	0.35659	3	450	2	0.464444	0.0355556	3	3rd priority	No
96	PHM717.38	7	9091153	[A/G]	0.15	0.222488	3	450	2	0.255	0.131111	3	3rd priority	No
97	PZA00365.2*	2	1221385	[C/G]	0.33	0.34443	3	450	2	0.4422	0.0377778	7	2nd priority	Yes
105	PZB00008.1*	1	268371949	[A/G]	0.476615	0.374453	3	449	2	0.498906	0.0534521	6	2nd priority	Yes
106	PHM4259.5	3	1699893	[A/G]	0.258889	0.310106	3	450	2	0.383731	0.0466667	4	2nd priority	Yes
107	PHM3736.11	10	147762925	[A/G]	0.273333	0.318343	3	450	2	0.397244	0.0488889	4	2nd priority	Yes
108	PZA00427.3	6	79815961	[A/T]	0.116667	0.18487	3	450	2	0.206111	0.0111111	2	3rd priority	No
110	PZB00872.3	1	46255059	[A/G]	0.0833333	0.141107	3	450	2	0.152778	0.0377778	4	2nd priority	No
113	PHM1613.19	2	158767674	[A/C]	0.0744444	0.12831	3	450	2	0.137805	0.0288889	1	4th priority	No
114	PZA02450.1	2	47575949	[A/C]	0.117778	0.186219	3	450	2	0.207812	0.0355556	4	2nd priority	No
115	PHM2919.23	3	199886409	[A/C]	0.116667	0.18487	3	450	2	0.206111	0.0244444	2	3rd priority	No
116	PZA01931.17	3	227682081	[A/C]	0.49	0.3749	3	450	2	0.4998	0.0377778	7	2nd priority	Yes
119	PHM5805.19*	8	120875248	[A/C]	0.356667	0.353611	3	450	2	0.458911	0.0422222	6	2nd priority	Yes
120	PHM5628.11	2	4177515	[A/C]	0.144444	0.216616	3	450	2	0.24716	0.0311111	2	3rd priority	No
122	PZA00139.4	4	20064925	[A/G]	0.28	0.321915	3	450	2	0.4032	0.08	6	2nd priority	Yes
123	PHM5235.8	8	94414978	[A/G]	0.113333	0.180782	3	450	2	0.200978	0.0355556	3	3rd priority	No
124	PHM697.21	9	21993146	[A/C]	0.395323	0.363803	3	449	2	0.478085	0.0690423	9	1st priority	Yes
125	PZA01232.1*	2	155868024	[A/G]	0.18	0.251628	3	450	2	0.2952	0.0444444	4	2nd priority	Yes
128	PHM4901.9	4	26467663	[A/G]	0.08	0.136366	3	450	2	0.1472	0.00888889	3	3rd priority	No
130	PHM5432.194	1	297315406	[C/G]	0.153333	0.225937	3	450	2	0.259644	0.0755556	3	3rd priority	No
132	PHM5361.13	6	166687965	[A/G]	0.0666667	0.116701	3	450	2	0.124444	0.0533333	3	3rd priority	No
133	PHM10404.8	2	40967991	[C/G]	0.423333	0.369053	3	450	2	0.488244	0.0511111	6	2nd priority	Yes
134	PZA00522.12	5	57933548	[A/G]	0.318889	0.340047	3	450	2	0.434398	0.0377778	7	2nd priority	Yes
137	PZA00424.1	7	169017514	[A/G]	0.26	0.310764	3	450	2	0.3848	0.0311111	9	1st priority	Yes
138	PHM532.23	5	193208321	[A/C]	0.11	0.176631	3	450	2	0.1958	0.0377778	6	2nd priority	No
141	PZB00765.1*	5	202174585	[C/G]	0.425556	0.369397	3	450	2	0.488916	0.0511111	5	2nd priority	Yes
143	PHM14614.22	1	205581478	[C/G]	0.154444	0.227075	3	450	2	0.261183	0.0377778	3	3rd priority	No
144	PZA00485.2	2	121241431	[A/G]	0.136667	0.208135	3	450	2	0.235978	0.0377778	10	1st priority	No
145	PZA00951.1	8	154672041	[A/G]	0.154444	0.227075	3	450	2	0.261183	0.0377778	3	3rd priority	No
146	PHM4780.38	2	31494364	[A/G]	0.0911111	0.151905	3	450	2	0.16562	0.0222222	6	2nd priority	No
147	PHM12794.47	6	128476466	[A/T]	0.174444	0.246547	3	450	2	0.288027	0.0377778	5	2nd priority	No
148	PHM4695.5	1	143891365	[A/G]	0.0977778	0.16087	3	450	2	0.176435	0.0266667	2	3rd priority	No
149	PZA00453.2	4	166281188	[A/G]	0.213333	0.279316	3	450	2	0.335644	0.0711111	3	3rd priority	No
151	PHM662.27	5	135569668	[A/C]	0.475556	0.374402	3	450	2	0.498805	0.04	9	1st priority	Yes
152	PHM4997.11	1	6230096	[A/C]	0.19	0.26043	3	450	2	0.3078	0.0288889	3	3rd priority	No
154	PZA03461.1	6	107548070	[A/G]	0.165556	0.238125	3	450	2	0.276294	0.0244444	5	2nd priority	No
155	PZA00814.1*	10	87194491	[A/C]	0.303333	0.33333	3	450	2	0.422644	0.0244444	5	2nd priority	Yes
156	PHM3334.3	2	5053915	[A/G]	0.0711111	0.123382	2	450	2	0.132109	0.142222	1	4th priority	No
158	PZA02633.4	5	179953106	[A/G]	0.258889	0.310106	3	450	2	0.383731	0.06	5	2nd priority	Yes
159	PHM13183.12	9	104710976	[A/G]	0.161111	0.233775	3	450	2	0.270309	0.02	4	2nd priority	No
160	PHM13639.13	5	214953143	[A/G]	0.116667	0.18487	3	450	2	0.206111	0.0377778	6	2nd priority	No
161	PHM4620.24	2	141942553	[A/G]	0.186667	0.257544	3	450	2	0.303644	0.04	6	2nd priority	No
163	PZA01447.1*	3	53549251	[A/G]	0.266667	0.314627	3	450	2	0.391111	0.0266667	10	1st priority	Yes
164	PHM3997.50	9	109548128	[A/G]	0.103333	0.168141	3	450	2	0.185311	0.0466667	3	3rd priority	No
165	PHM1653.31	1	14898863	[A/G]	0.5	0.375	3	450	2	0.5	0.08	8	1st priority	Yes
168	PHM1809.18	1	183295965	[A/G]	0.113333	0.180782	3	450	2	0.200978	0.00444444	1	4th priority	No
169	PZA01642.1	10	14703451	[A/G]	0.345556	0.350009	3	450	2	0.452294	0.0288889	10	1st priority	Yes
171	PHM12693.8	1	223488426	[A/G]	0.225556	0.288334	3	450	2	0.34936	0.0466667	3	3rd priority	No
172	PZA00256.27*	7	17397414	[A/G]	0.264444	0.313356	3	450	2	0.389027	0.0355556	6	2nd priority	Yes
173	PZA01327.1*	5	15056528	[A/G]	0.453229	0.372803	3	449	2	0.495625	0.0467706	7	2nd priority	Yes
175	PHM15445.25*	9	147130708	[A/C]	0.310962	0.336711	3	447	2	0.428529	0.0536913	4	2nd priority	Yes
176	PHM687.25	4	17483462	[A/G]	0.276667	0.320147	3	450	2	0.400244	0.0511111	2	3rd priority	No
177	PHM563.9	5	204993639	[A/G]	0.284444	0.324218	3	450	2	0.407072	0.0355556	3	3rd priority	No
179	PZA03081.1	4	215393350	[C/G]	0.0966667	0.159394	3	450	2	0.174644	0.0244444	3	3rd priority	No
182	PZA00081.18	1	45675182	[C/G]	0.08	0.136366	3	450	2	0.1472	0.0222222	2	3rd priority	No
185	PZA03024.16*	5	198534153	[A/G]	0.318889	0.340047	3	450	2	0.434398	0.0244444	5	2nd priority	Yes
187	PHM13191.6	1	291461055	[A/G]	0.143333	0.215424	3	450	2	0.245578	0.0333333	8	1st priority	No
189	PHM5529.4	6	167120845	[A/C]	0.153333	0.225937	3	450	2	0.259644	0.0666667	3	3rd priority	No
190	PZA00153.7	7	-	[A/G]	0.18	0.251628	3	450	2	0.2952	0.0222222	3	3rd priority	No
193	PHM1438.34	1	212389447	[A/G]	0.338889	0.347696	3	450	2	0.448086	0.06	10	1st priority	Yes
194	PZA03598.1	4	243936876	[A/G]	0.185556	0.256572	3	450	2	0.302249	0.0244444	6	2nd priority	Yes
195	PZB00901.4*	2	9401003	[A/C]	0.29638	0.330101	3	442	2	0.417078	0.0769231	4	2nd priority	Yes
199	PZA00739.1	8	105796017	[A/G]	0.133803	0.204934	3	426	2	0.231799	0.028169	9	1st priority	No
201	PZB00761.1*	9	83959651	[A/G]	0.336667	0.346899	3	450	2	0.446644	0.0466667	11	1st priority	Yes
203	PZB00895.1	1	268370364	[A/G]	0.0944444	0.15642	3	450	2	0.171049	0.0155556	3	3rd priority	No
204	PHM7616.35	1	298082533	[A/G]	0.165556	0.238125	3	450	2	0.276294	0.02	4	2nd priority	No
207	PZA00222.7	5	58576757	[A/G]	0.27	0.316503	3	450	2	0.3942	0.0422222	1	4th priority	No
210	PHM4818.15	7	68051404	[C/G]	0.338889	0.347696	3	450	2	0.448086	0.0288889	6	2nd priority	Yes
212	PZA03324.1	5	181256363	[A/T]	0.0411111	0.0757339	3	450	2	0.078842	0.0111111	2	3rd priority	No
213	PHM1812.32	10	47708135	[A/G]	0.167778	0.240265	3	450	2	0.279257	0.0288889	2	3rd priority	No
214	PZB01658.1*	6	102953833	[A/T]	0.378889	0.359902	3	450	2	0.470664	0.0555556	6	2nd priority	Yes
216	PZA02818.6*	5	77679565	[A/G]	0.241111	0.298992	3	450	2	0.365953	0.0555556	7	2nd priority	Yes
218	PHM5740.9	10	8773358	[A/G]	0.162222	0.234871	3	450	2	0.271812	0.0266667	1	4th priority	No
219	PZA01729.1	6	123998706	[A/G]	0.0822222	0.139535	3	450	2	0.150923	0.0177778	1	4th priority	No
221	PHM5780.13	4	237583739	[A/C]	0.169643	0.242043	3	448	2	0.281728	0.174107	2	3rd priority	No
222	PHM2524.4	5	72501266	[A/C]	0.18	0.251628	3	450	2	0.2952	0.0355556	5	2nd priority	Yes
225	PZA00996.1*	5	37788653	[A/G]	0.433333	0.370516	3	450	2	0.491111	0.0666667	7	2nd priority	Yes
226	PZB00114.1*	1	275983631	[A/G]	0.331849	0.345126	3	449	2	0.44345	0.0356347	4	2nd priority	Yes
228	PZA00694.6	4	235779015	[A/G]	0.131111	0.201886	3	450	2	0.227842	0.0133333	2	3rd priority	No
229	PZA03012.7*	8	115257396	[A/G]	0.194444	0.264202	3	450	2	0.313272	0.0333333	8	1st priority	Yes
232	PZA02449.13	7	134847920	[A/C]	0.0788889	0.13477	3	450	2	0.145331	0.02	1	4th priority	No
234	PZA02470.2	10	18714209	[A/G]	0.115556	0.183514	3	450	2	0.204405	0.0444444	1	4th priority	No
235	PHM5637.15	8	11620073	[A/G]	0.257778	0.309444	3	450	2	0.382657	0.0311111	5	2nd priority	Yes
236	PZB01358.1	9	106774837	[A/G]	0.287778	0.325905	3	450	2	0.409923	0.0688889	10	1st priority	Yes
237	PZA02705.1	4	33860915	[A/C]	0.0688889	0.120058	3	450	2	0.128286	0.0666667	1	4th priority	No
239	PZA01313.2	10	3598262	[A/G]	0.326667	0.34315	3	450	2	0.439911	0.0488889	3	3rd priority	No
240	PZA02135.2*	1	166550294	[A/G]	0.444444	0.371895	3	450	2	0.493827	0.0666667	7	2nd priority	Yes
241	PZB00772.7	2	208388467	[A/G]	0.0855556	0.14423	3	450	2	0.156472	0.0333333	4	2nd priority	No
244	PHM7922.8	6	163120296	[A/C]	0.128889	0.199341	3	450	2	0.224553	0.0177778	2	3rd priority	No
247	PHM1912.23	7	155970264	[C/G]	0.19	0.26043	3	450	2	0.3078	0.0466667	3	3rd priority	No
248	PHM635.23	2	167349862	[A/C]	0.105556	0.170999	3	450	2	0.188827	0.0377778	5	2nd priority	No
249	PZA01294.1	5	169099166	[C/G]	0.272829	0.318067	3	449	2	0.396786	0.113586	11	1st priority	Yes
251	PHM6552.113	2	4180822	[A/G]	0.225446	0.288256	3	448	2	0.349241	0.125	5	2nd priority	Yes
252	PZA02279.1	2	60291507	[A/G]	0.1	0.1638	3	450	2	0.18	0.0177778	7	2nd priority	No
253	PHM1956.90	6	-	[A/T]	0.145556	0.217803	3	450	2	0.248738	0.0377778	4	2nd priority	No
255	PZB00959.1	9	28529745	[A/G]	0.105556	0.170999	2	450	2	0.188827	0.211111	3	3rd priority	No
257	PHM574.14	1	60230170	[A/G]	0.11	0.176631	2	450	2	0.1958	0.22	2	3rd priority	No
258	PZA00920.1*	3	142821031	[A/G]	0.407778	0.36635	3	450	2	0.48299	0.0466667	7	2nd priority	Yes
259	PHM4968.10	8	63529968	[C/G]	0.0877778	0.147322	3	450	2	0.160146	0.0244444	4	2nd priority	No
260	PHM3112.5	4	32968749	[A/G]	0.126398	0.196458	3	447	2	0.220843	0.0246085	1	4th priority	No
261	PHM1978.111	8	21859513	[A/G]	0.283964	0.323972	3	449	2	0.406657	0.0423163	3	3rd priority	No
262	PZA00440.15	6	22403926	[A/G]	0.225556	0.288334	3	450	2	0.34936	0.0333333	4	2nd priority	Yes
263	PZA02678.1	3	5232441	[A/G]	0.336667	0.346899	3	450	2	0.446644	0.0288889	10	1st priority	Yes
265	PZA00343.31	1	294646235	[A/G]	0.0733333	0.126675	3	450	2	0.135911	0.124444	3	3rd priority	No
267	wx1.1	9	23215033	[C/G]	0.193807	0.263666	3	436	2	0.312492	0.0894495	5	2nd priority	Yes
269	PZA03231.1*	4	104160525	[A/G]	0.293987	0.328956	3	449	2	0.415117	0.0579065	8	1st priority	Yes
270	PHM15449.10*	3	125077922	[A/G]	0.336667	0.346899	3	450	2	0.446644	0.06	10	1st priority	Yes
271	PZA02289.2*	4	180316143	[A/G]	0.334444	0.346089	3	450	2	0.445183	0.0777778	7	2nd priority	Yes
272	PHM2691.31	7	7947949	[A/G]	0.158889	0.231565	3	450	2	0.267286	0.0511111	5	2nd priority	No
274	PHM597.18	6	157943848	[A/G]	0.397778	0.364332	3	450	2	0.479101	0.0577778	5	2nd priority	Yes
275	PHM5535.8	2	4043425	[A/G]	0.135556	0.206898	3	450	2	0.23436	0.0444444	2	3rd priority	No
276	PHM4359.21	1	39922358	[A/G]	0.114444	0.182151	3	450	2	0.202694	0.0422222	3	3rd priority	No
277	PZA03020.8	1	282044048	[A/T]	0.32	0.3405	3	450	2	0.4352	0.0755556	7	2nd priority	Yes
278	PZA00224.4	2	176000581	[A/C]	0.124444	0.194172	3	450	2	0.217916	0.0222222	4	2nd priority	No
279	PHM15251.5	6	153123234	[A/T]	0.213333	0.279316	3	450	2	0.335644	0.0311111	4	2nd priority	Yes
280	PZA00447.8	1	9024005	[A/G]	0.43	0.370052	3	450	2	0.4902	0.0244444	6	2nd priority	Yes
281	PZA02673.1	6	142648706	[A/G]	0.411111	0.366974	3	450	2	0.484198	0.0666667	5	2nd priority	Yes
282	PHM4870.7	6	127420558	[A/C]	0.0688889	0.120058	3	450	2	0.128286	0.0311111	5	2nd priority	No
283	PHM3590.19	4	-	[C/G]	0.127778	0.198059	3	450	2	0.222901	0.0377778	6	2nd priority	No
285	PZA01885.2*	2	206881202	[A/G]	0.426667	0.369564	3	450	2	0.489244	0.0666667	6	2nd priority	Yes
286	PHM4468.13*	6	167527305	[A/G]	0.401111	0.36503	3	450	2	0.480442	0.0333333	7	2nd priority	Yes
287	PZA01068.1	1	294472123	[A/G]	0.176667	0.248596	3	450	2	0.290911	0.02	3	3rd priority	No
289	PHM15868.56*	10	137132183	[A/G]	0.364444	0.355949	3	450	2	0.463249	0.0311111	4	2nd priority	Yes
290	bt2.7	4	66290994	[A/G]	0.281111	0.322496	3	450	2	0.404175	0.0511111	8	1st priority	Yes
292	PHM5780.15	4	237583793	[A/G]	0.0566667	0.101196	3	450	2	0.106911	0.0244444	0	4th priority	No
296	ae1.8	5	167884630	[A/G]	0.15	0.222488	3	450	2	0.255	0.0288889	4	2nd priority	No
297	PZA01114.2	3	40198671	[A/C]	0.12	0.188897	3	450	2	0.2112	0.0444444	2	3rd priority	No
298	PHM15251.3*	6	153123339	[A/G]	0.213333	0.279316	3	450	2	0.335644	0.0266667	5	2nd priority	Yes
299	PHM4053.15	1	176705478	[A/G]	0.477778	0.374506	3	450	2	0.499012	0.0266667	9	1st priority	Yes
300	PZA00934.2	5	30064518	[A/G]	0.322222	0.341397	3	450	2	0.43679	0.0755556	8	1st priority	Yes
302	PHM4285.20	7	29199495	[C/G]	0.0622222	0.109892	3	450	2	0.116701	0.0177778	1	4th priority	No
305	PZA03063.21*	6	25335225	[A/G]	0.32	0.3405	3	450	2	0.4352	0.0355556	7	2nd priority	Yes
308	PZA00316.10	3	223513639	[C/G]	0.147778	0.220157	3	450	2	0.251879	0.0377778	2	3rd priority	No
310	PHM13675.18	5	66811651	[A/T]	0.125556	0.195474	3	450	2	0.219583	0.0244444	1	4th priority	No
312	PHM4313.17	1	45788920	[A/G]	0.0522222	0.0940906	3	450	2	0.0989901	0.0155556	4	2nd priority	No
313	PHM16605.19	1	251142538	[A/G]	0.0566667	0.101196	3	450	2	0.106911	0.00666667	1	4th priority	No
314	PZA02487.1	1	22601426	[A/G]	0.161111	0.233775	3	450	2	0.270309	0.02	5	2nd priority	No
316	PZA01427.1	5	23135578	[A/C]	0.403333	0.365481	3	450	2	0.481311	0.0511111	5	2nd priority	Yes
317	PHM3155.14*	4	170467673	[A/G]	0.404444	0.365702	3	450	2	0.481738	0.0711111	9	1st priority	Yes
320	PHM5218.14	8	1876323	[A/G]	0.124444	0.194172	3	450	2	0.217916	0.0177778	4	2nd priority	No
321	PZD00072.2	6	83625470	[A/G]	0.231043	0.292196	3	422	2	0.355324	0.0829384	7	2nd priority	Yes
322	PHM3637.14	4	179758341	[A/C]	0.347778	0.350755	3	450	2	0.453657	0.0777778	7	2nd priority	Yes
323	PZA02961.6	10	16264897	[A/T]	0.485523	0.37479	3	449	2	0.499581	0.0668151	9	1st priority	Yes
324	PHM12859.7*	3	5479991	[A/G]	0.375556	0.359034	3	450	2	0.469027	0.0711111	5	2nd priority	Yes
325	PZA02763.1*	1	101421538	[A/G]	0.316667	0.339129	3	450	2	0.432778	0.0555556	5	2nd priority	Yes
326	PZA02509.15	4	3904858	[C/G]	0.341111	0.34848	3	450	2	0.449509	0.202222	7	2nd priority	Yes
327	PHM3463.18	1	106204545	[A/G]	0.261111	0.311419	3	450	2	0.385864	0.0555556	2	3rd priority	No
331	PZA01715.2*	9	142948449	[A/G]	0.428889	0.369892	3	450	2	0.489886	0.0311111	8	1st priority	Yes
332	PHM4752.17	1	298873969	[A/G]	0.0669643	0.117153	3	448	2	0.12496	0.03125	1	4th priority	No
333	PZA01316.1	8	164369718	[A/G]	0.0855556	0.14423	3	450	2	0.156472	0.0155556	3	3rd priority	No
334	PHM5526.25	1	261858851	[A/C]	0.395556	0.363853	3	450	2	0.478183	0.0666667	9	1st priority	Yes
337	PZA01144.1	6	147820659	[A/G]	0.0633333	0.111606	3	450	2	0.118644	0.0155556	5	2nd priority	No
338	PHM424.13	7	156125140	[A/G]	0.0677778	0.118383	3	450	2	0.126368	0.0511111	1	4th priority	No
339	PHM4117.14*	4	215393158	[A/C]	0.342222	0.348867	3	450	2	0.450212	0.0755556	9	1st priority	Yes
340	PHM3762.18*	5	5917407	[A/G]	0.326667	0.34315	3	450	2	0.439911	0.0533333	9	1st priority	Yes
342	PZA00309.1	3	1240310	[A/G]	0.184444	0.255594	3	450	2	0.300849	0.04	1	4th priority	No
345	PZA00106.10*	1	10069145	[C/G]	0.224444	0.287538	3	450	2	0.348138	0.0311111	5	2nd priority	Yes
346	PZB00648.5*	1	17595139	[A/G]	0.284444	0.324218	3	450	2	0.407072	0.0311111	4	2nd priority	Yes
348	PZA02727.1	2	227921381	[A/G]	0.356667	0.353611	3	450	2	0.458911	0.0377778	7	2nd priority	Yes
349	PZA02208.1	2	5834410	[C/G]	0.163333	0.235962	3	450	2	0.273311	0.0111111	3	3rd priority	No
350	PHM5529.7	6	167120728	[A/C]	0.0644444	0.113313	3	450	2	0.120583	0.00444444	1	4th priority	No
352	PZA00832.1	9	147131097	[C/G]	0.228889	0.290694	3	450	2	0.352998	0.0355556	7	2nd priority	Yes
354	PZA03178.1	8	11602213	[A/G]	0.402222	0.365257	3	450	2	0.480879	0.0444444	9	1st priority	Yes
357	PZA02138.1*	4	11856247	[A/T]	0.45	0.372488	3	450	2	0.495	0.0466667	9	1st priority	Yes
362	PHM533.46	5	7956824	[A/G]	0.416667	0.367959	3	450	2	0.486111	0.0244444	5	2nd priority	Yes
363	PHM4752.14*	1	298874066	[A/G]	0.431111	0.370209	3	450	2	0.490509	0.0444444	7	2nd priority	Yes
365	PZA02648.2	9	25654718	[A/G]	0.152222	0.224793	3	450	2	0.258101	0.0511111	0	4th priority	No
367	PZA02872.1*	7	13058813	[A/G]	0.352222	0.352208	3	450	2	0.456323	0.0155556	5	2nd priority	Yes
369	PHM519.51	1	8950391	[C/G]	0.421111	0.368699	3	450	2	0.487553	0.0511111	4	2nd priority	Yes
371	PHM3911.11	10	-	[A/G]	0.296667	0.330237	3	450	2	0.417311	0.0377778	3	3rd priority	No
372	PZA02731.1	2	197109533	[A/G]	0.36	0.354632	3	450	2	0.4608	0.204444	5	2nd priority	Yes
374	PHM4856.36	6	147820633	[A/G]	0.064877	0.113975	3	447	2	0.121336	0.0536913	1	4th priority	No
375	PHM1956.82	6	162069539	[A/G]	0.09	0.150385	3	450	2	0.1638	0.122222	1	4th priority	No
376	umc128.2	1	227602208	[A/G]	0.372222	0.35814	3	450	2	0.467346	0.06	5	2nd priority	Yes
377	PZA01332.2	4	212893509	[A/G]	0.186667	0.257544	3	450	2	0.303644	0.0622222	6	2nd priority	Yes
378	PZA00400.3	10	98866690	[A/G]	0.34	0.348089	3	450	2	0.4488	0.0577778	6	2nd priority	Yes
379	PZA00444.1	10	106780357	[A/C]	0.227778	0.289912	3	450	2	0.35179	0.0377778	4	2nd priority	Yes
380	PZA01978.23*	1	276645374	[A/G]	0.288889	0.32646	3	450	2	0.410864	0.0622222	5	2nd priority	Yes
381	PZA00908.2	8	99959553	[A/G]	0.344444	0.349631	3	450	2	0.451605	0.0622222	3	3rd priority	No
382	PZA00030.11	8	71078731	[A/T]	0.111111	0.178022	3	450	2	0.197531	0.0666667	4	2nd priority	No
383	PZA02044.1	1	290807362	[A/G]	0.0622222	0.109892	3	450	2	0.116701	0.0133333	1	4th priority	No
384	PZA02255.2*	3	33226251	[A/C]	0.397778	0.364332	3	450	2	0.479101	0.0488889	9	1st priority	Yes
385	PZA00088.3	3	228614270	[C/G]	0.320628	0.340755	3	446	2	0.435651	0.044843	6	2nd priority	Yes
387	PHM3171.5	5	61405803	[A/G]	0.391403	0.362928	3	442	2	0.476413	0.0497738	7	2nd priority	Yes
388	PZA03612.2	8	128613967	[A/G]	0.194379	0.264147	3	427	2	0.313192	0.0234192	6	2nd priority	Yes
389	PHM4503.25	6	161137975	[A/C]	0.296667	0.330237	3	450	2	0.417311	0.0422222	8	1st priority	Yes
391	PZA01039.1	1	-	[A/G]	0.125556	0.195474	3	450	2	0.219583	0.0511111	4	2nd priority	No
393	PZD00036.2*	9	6992336	[A/T]	0.297778	0.330762	3	450	2	0.418212	0.0444444	6	2nd priority	Yes
394	PZB01569.7	6	160749024	[A/T]	0.0788889	0.13477	3	450	2	0.145331	0.02	6	2nd priority	No
397	PHM2290.12	3	121884166	[A/G]	0.0733333	0.126675	3	450	2	0.135911	0.0311111	2	3rd priority	No
398	PHM4425.25	2	19837545	[A/G]	0.192222	0.262326	3	450	2	0.310546	0.0333333	6	2nd priority	Yes
399	PZA01254.2*	1	106204446	[A/G]	0.488864	0.374876	3	449	2	0.499752	0.0556793	9	1st priority	Yes
400	PHM13742.5	3	213606180	[A/G]	0.111111	0.178022	3	450	2	0.197531	0.0222222	0	4th priority	No
402	PZA00985.1	5	13981667	[A/G]	0.121111	0.190226	3	450	2	0.212886	0.0333333	7	2nd priority	No
404	PZA02774.1	2	49160699	[A/G]	0.132222	0.203149	3	450	2	0.229479	0.0155556	3	3rd priority	No
405	PZA01954.1	4	184373943	[C/G]	0.174444	0.246547	3	450	2	0.288027	0.0422222	7	2nd priority	No
406	PHM3466.69*	6	167148384	[A/G]	0.362222	0.355297	3	450	2	0.462035	0.0311111	8	1st priority	Yes
407	PZA00521.3	4	234783765	[A/C]	0.143333	0.215424	3	450	2	0.245578	0.02	7	2nd priority	No
408	PZA00223.4*	6	156740239	[A/G]	0.323333	0.341841	3	450	2	0.437578	0.0333333	7	2nd priority	Yes
409	PZA03559.1	2	15810363	[A/G]	0.285714	0.324865	3	448	2	0.408163	0.0535714	9	1st priority	Yes
410	PZA03452.6	5	182823983	[A/G]	0.115556	0.183514	3	450	2	0.204405	0.0577778	2	3rd priority	No
412	PHM2006.57	4	173687544	[A/G]	0.217778	0.282663	3	450	2	0.340701	0.0311111	5	2nd priority	Yes
413	PZA02453.1*	2	219554914	[A/G]	0.275556	0.319549	3	450	2	0.399249	0.0533333	5	2nd priority	Yes
415	PZA02269.3*	1	252722026	[A/G]	0.397778	0.364332	3	450	2	0.479101	0.0266667	7	2nd priority	Yes
416	PHM565.31*	5	24242002	[A/G]	0.417778	0.368148	3	450	2	0.486479	0.0444444	9	1st priority	Yes
419	PZB00145.2	8	44553828	[A/G]	0.144766	0.216961	3	449	2	0.247618	0.0400891	5	2nd priority	No
420	PZA00939.1*	1	106026234	[C/G]	0.336667	0.346899	3	450	2	0.446644	0.0555556	4	2nd priority	Yes
422	PHM5185.13	9	18803841	[A/C]	0.0611111	0.108169	3	450	2	0.114753	0.00222222	5	2nd priority	No
424	PHM3502.17	9	130958297	[A/G]	0.133333	0.204405	3	450	2	0.231111	0.142222	6	2nd priority	No
426	PHM1505.31	4	143162745	[A/G]	0.411111	0.366974	3	450	2	0.484198	0.0577778	6	2nd priority	Yes
427	PHM13942.9*	5	21461663	[A/G]	0.331111	0.344849	3	450	2	0.442953	0.0533333	8	1st priority	Yes
428	PHM482.27	2	11103552	[A/G]	0.134444	0.205655	3	450	2	0.232738	0.0288889	2	3rd priority	No
431	PZA00636.7*	5	115246699	[A/G]	0.432222	0.370364	3	450	2	0.490812	0.0288889	5	2nd priority	Yes
435	PZA00300.14*	5	171688876	[A/G]	0.298889	0.331283	3	450	2	0.419109	0.0466667	7	2nd priority	Yes
439	PHM3714.12	5	2930514	[A/G]	0.0711111	0.123382	3	450	2	0.132109	0.0133333	4	2nd priority	No
440	PZA03182.5*	8	152155087	[A/G]	0.47	0.374098	3	450	2	0.4982	0.06	6	2nd priority	Yes
441	PHM3334.6	2	5053798	[A/G]	0.123333	0.192864	3	450	2	0.216244	0.0155556	3	3rd priority	No
442	PZA02490.1	1	32627736	[C/G]	0.17931	0.251005	3	435	2	0.294316	0.114943	1	4th priority	No
443	PZA01877.2	10	77492186	[A/G]	0.0801782	0.136621	3	449	2	0.147499	0.0222717	2	3rd priority	No
447	PZA02291.1*	7	74938517	[A/G]	0.448889	0.372374	3	450	2	0.494775	0.0711111	8	1st priority	Yes
449	PZA03650.1*	8	146342067	[A/T]	0.437778	0.371098	3	450	2	0.492257	0.0755556	4	2nd priority	Yes
450	PZA01509.1*	6	31892075	[A/T]	0.223333	0.286737	3	450	2	0.346911	0.0466667	7	2nd priority	Yes
451	PZA03194.1	1	212244425	[A/G]	0.336667	0.346899	3	450	2	0.446644	0.0377778	11	1st priority	Yes
452	PZA00731.7	1	9300539	[A/G]	0.158889	0.231565	3	450	2	0.267286	0.0377778	2	3rd priority	No
454	PHM3147.18*	1	181940662	[A/G]	0.252222	0.306068	3	450	2	0.377212	0.0377778	4	2nd priority	Yes
455	PZA01751.2	4	37185517	[A/T]	0.0877778	0.147322	3	450	2	0.160146	0.0288889	0	4th priority	No
457	PHM3352.21	3	208711875	[A/G]	0.174444	0.246547	3	450	2	0.288027	0.0288889	3	3rd priority	No
458	PZA02589.1*	3	57360226	[A/G]	0.286667	0.325346	3	450	2	0.408978	0.04	4	2nd priority	Yes
460	PHM14475.7*	1	256245118	[A/G]	0.49	0.3749	3	450	2	0.4998	0.06	9	1st priority	Yes
461	PHM4203.11	8	133529939	[A/C]	0.27	0.316503	3	450	2	0.3942	0.0688889	5	2nd priority	Yes
462	PZA00498.5*	8	48775713	[A/C]	0.417778	0.368148	3	450	2	0.486479	0.0533333	9	1st priority	Yes
464	PZA02854.13	7	137834376	[A/G]	0.234444	0.294534	3	450	2	0.35896	0.0422222	8	1st priority	Yes
465	PZA00623.3	1	293632633	[A/G]	0.148889	0.221326	3	450	2	0.253442	0.0133333	4	2nd priority	No
466	PHM4145.18*	3	21098404	[A/G]	0.237778	0.296783	3	450	2	0.362479	0.0488889	8	1st priority	Yes
467	PZA02577.1	1	148524993	[A/C]	0.462754	0.373609	3	443	2	0.497225	0.0586907	6	2nd priority	Yes
468	PZA00266.7*	6	161570136	[A/G]	0.2	0.2688	3	450	2	0.32	0.04	6	2nd priority	Yes
470	PHM2130.29	1	55559200	[A/C]	0.178889	0.250623	3	450	2	0.293775	0.0333333	3	3rd priority	No
471	PZA02094.9	1	15725672	[A/T]	0.47651	0.374448	3	447	2	0.498896	0.0447427	10	1st priority	Yes
472	PZB01457.1	3	212725801	[A/G]	0.338889	0.347696	3	450	2	0.448086	0.0155556	9	1st priority	Yes
473	PHM5359.10	5	3376550	[A/G]	0.275556	0.319549	3	450	2	0.399249	0.0622222	3	3rd priority	No
474	PZA02741.1	1	161072169	[A/G]	0.263333	0.312714	3	450	2	0.387978	0.0288889	11	1st priority	Yes
475	PZA03735.1*	3	180533618	[A/G]	0.449324	0.372419	3	444	2	0.494864	0.132883	10	1st priority	Yes
476	PZA01321.1*	2	164561951	[A/G]	0.262222	0.312069	3	450	2	0.386923	0.0622222	4	2nd priority	Yes
477	PZA01925.1	5	8598835	[A/G]	0.0688889	0.120058	3	450	2	0.128286	0.0266667	5	2nd priority	No
478	PZA01290.1	8	171827952	[A/G]	0.194118	0.263928	3	425	2	0.312872	0.0305882	3	3rd priority	No
479	PHM1447.89	8	13649893	[A/C]	0.383333	0.361018	3	450	2	0.472778	0.0288889	7	2nd priority	Yes
480	PHM16788.6	5	72504523	[A/C]	0.302222	0.332824	3	450	2	0.421768	0.0666667	2	3rd priority	No
481	PZA01790.1	4	202245921	[C/G]	0.0866667	0.14578	3	450	2	0.158311	0.0177778	0	4th priority	No
483	PHM4240.11	1	68322855	[A/C]	0.0935335	0.155193	2	433	2	0.16957	0.187067	3	3rd priority	No
486	PZA02272.3*	2	9917183	[A/G]	0.236667	0.296038	3	450	2	0.361311	0.06	6	2nd priority	Yes
487	PZA03211.6	2	148837605	[C/G]	0.442222	0.371639	3	450	2	0.493323	0.115556	8	1st priority	Yes
489	PHM4720.12	9	16979515	[A/G]	0.178889	0.250623	3	450	2	0.293775	0.215556	7	2nd priority	No
490	PHM14152.18	8	131568112	[A/G]	0.371111	0.357836	3	450	2	0.466775	0.0533333	9	1st priority	Yes
492	PZA02564.2	2	220938475	[A/G]	0.106667	0.172418	3	450	2	0.190578	0.0177778	3	3rd priority	No
493	PHM2159.8	4	28981480	[A/G]	0.114444	0.182151	3	450	2	0.202694	0.0333333	4	2nd priority	No
494	PZA01566.1	4	204764426	[A/C]	0.0666667	0.116701	3	450	2	0.124444	0.0133333	0	4th priority	No
495	PZA00276.18	1	292092865	[A/G]	0.226667	0.289125	3	450	2	0.350578	0.0311111	8	1st priority	Yes
500	PZA00726.8*	4	60767943	[A/G]	0.206667	0.274148	3	450	2	0.327911	0.04	9	1st priority	Yes
502	PHM3352.19	3	208711808	[A/T]	0.187778	0.258512	3	450	2	0.305035	0.02	2	3rd priority	No
506	PHM3963.33	4	5459125	[C/G]	0.396667	0.364094	3	450	2	0.478644	0.0333333	10	1st priority	Yes
507	PHM13675.17	5	66811586	[A/T]	0.126667	0.19677	3	450	2	0.221244	0.0266667	2	3rd priority	No
508	PZA02325.4	9	117870773	[A/T]	0.376136	0.359187	3	440	2	0.469316	0.0386364	6	2nd priority	Yes
510	PZA02033.1	8	133744777	[A/G]	0.295195	0.329536	3	437	2	0.416109	0.183066	12	1st priority	Yes
512	PZA01875.1	6	167148576	[A/G]	0.0644444	0.113313	3	450	2	0.120583	0.0177778	6	2nd priority	No
516	PHM18705.23	1	284564734	[A/G]	0.214444	0.28016	3	450	2	0.336916	0.02	4	2nd priority	Yes
518	PZA03717.1	5	175459765	[A/G]	0.257778	0.309444	3	450	2	0.382657	0.0444444	8	1st priority	Yes
520	PZA00758.1*	8	23796464	[A/G]	0.298889	0.331283	3	450	2	0.419109	0.0466667	4	2nd priority	Yes
521	PZA02221.20*	10	1948030	[A/G]	0.213333	0.279316	3	450	2	0.335644	0.0311111	8	1st priority	Yes
522	PZA00828.2	3	157646430	[A/T]	0.137778	0.209366	3	450	2	0.23759	0.0133333	3	3rd priority	No
523	PZA01799.2	9	9885845	[C/G]	0.0844444	0.142672	3	450	2	0.154627	0.0266667	0	4th priority	No
527	PHM1576.25	10	124203168	[A/G]	0.263333	0.312714	3	450	2	0.387978	0.06	6	2nd priority	Yes
529	PZB01115.3*	5	60964334	[A/G]	0.257778	0.309444	3	450	2	0.382657	0.0533333	5	2nd priority	Yes
531	PHM5484.22	5	21449633	[A/C]	0.276169	0.31988	3	449	2	0.3998	0.0534521	8	1st priority	Yes
532	PHM1699.29	1	7826770	[A/G]	0.44	0.371374	3	450	2	0.4928	0.0222222	8	1st priority	Yes
533	PHM3312.23*	8	170971974	[A/G]	0.277778	0.32074	3	450	2	0.401235	0.04	4	2nd priority	Yes
534	PZA00508.2*	3	11895613	[A/G]	0.423333	0.369053	3	450	2	0.488244	0.0555556	8	1st priority	Yes
535	PZA01456.2*	10	135928293	[A/G]	0.415556	0.367767	3	450	2	0.485738	0.0488889	12	1st priority	Yes
536	PZA03561.1	1	60212051	[A/C]	0.456667	0.373115	3	450	2	0.496244	0.0377778	10	1st priority	Yes
537	PHM259.11	4	14326091	[A/G]	0.153333	0.225937	3	450	2	0.259644	0.0311111	6	2nd priority	No
538	PZA02284.1*	1	9273299	[A/G]	0.21317	0.279191	3	448	2	0.335457	0.0379464	6	2nd priority	Yes
539	PHM3563.17	1	284043921	[A/T]	0.207778	0.275022	3	450	2	0.329212	0.1	4	2nd priority	Yes
540	PHM3112.9	4	32968646	[C/G]	0.162222	0.234871	3	450	2	0.271812	0.04	1	4th priority	No
542	PHM15475.27*	3	7218902	[C/G]	0.268889	0.315882	3	450	2	0.393175	0.0311111	7	2nd priority	Yes
543	PZA00515.10*	2	169265278	[A/G]	0.317778	0.33959	3	450	2	0.43359	0.0533333	7	2nd priority	Yes
544	PHM4310.112*	4	244087971	[A/C]	0.282222	0.323074	3	450	2	0.405146	0.0222222	5	2nd priority	Yes
547	PZA00148.3*	5	164230168	[A/C]	0.434444	0.370666	3	450	2	0.491405	0.0733333	8	1st priority	Yes
549	PZA03529.1	2	186512251	[A/G]	0.315068	0.338461	3	438	2	0.431601	0.118721	12	1st priority	Yes
550	PZA02212.1*	3	174550726	[A/G]	0.432222	0.370364	3	450	2	0.490812	0.0555556	13	1st priority	Yes
551	PZA01301.1	8	82235752	[A/C]	0.413333	0.367376	3	450	2	0.484978	0.0711111	6	2nd priority	Yes
555	PZA02164.16	5	112179855	[A/G]	0.425339	0.369364	3	442	2	0.488852	0.0859729	12	1st priority	Yes
556	PZA03167.5*	5	207603495	[A/G]	0.341111	0.34848	3	450	2	0.449509	0.0244444	11	1st priority	Yes
557	PZB01009.1	6	84664840	[A/G]	0.472222	0.374227	3	450	2	0.498457	0.0511111	4	2nd priority	Yes
558	PHM1653.32	1	14898823	[A/C]	0.185268	0.256319	3	448	2	0.301887	0.0357143	7	2nd priority	No
560	PZA03603.1*	10	141832715	[A/T]	0.422222	0.368877	3	450	2	0.487901	0.04	6	2nd priority	Yes
561	PZA02471.5	2	214640685	[A/C]	0.0833333	0.141107	3	450	2	0.152778	0.0333333	6	2nd priority	No
562	PHM3435.6	7	160099445	[A/G]	0.204444	0.272386	3	450	2	0.325294	0.0355556	4	2nd priority	Yes
564	PHM13696.11	5	175367080	[A/G]	0.205556	0.27327	3	450	2	0.326605	0.0511111	5	2nd priority	Yes
565	PHM2658.129*	6	164999578	[A/G]	0.385556	0.361559	3	450	2	0.473805	0.0422222	5	2nd priority	Yes
567	PZA03404.1*	1	249259484	[A/G]	0.333333	0.345679	3	450	2	0.444444	0.0533333	5	2nd priority	Yes
568	sh1.11*	9	11339891	[A/G]	0.476667	0.374455	3	450	2	0.498911	0.0466667	7	2nd priority	Yes
569	PZA00006.17*	6	85125129	[A/T]	0.323333	0.341841	3	450	2	0.437578	0.0244444	11	1st priority	Yes
570	PHM1971.20*	4	2265349	[C/G]	0.463333	0.373652	3	450	2	0.497311	0.0422222	7	2nd priority	Yes
571	PZA02269.4*	1	252721946	[A/C]	0.415556	0.367767	3	450	2	0.485738	0.0444444	8	1st priority	Yes
572	PZD00038.2	3	4824781	[A/G]	0.374444	0.358739	3	450	2	0.468472	0.0911111	11	1st priority	Yes
574	PZA02378.7	2	35040818	[A/G]	0.392222	0.363114	3	450	2	0.476768	0.0422222	6	2nd priority	Yes
575	PZA00865.1	5	9279777	[A/G]	0.147778	0.220157	3	450	2	0.251879	0.0288889	7	2nd priority	No
577	PZA03607.1*	10	141828531	[A/G]	0.480899	0.374635	3	445	2	0.49927	0.0539326	7	2nd priority	Yes
579	PZA00795.1	7	159417489	[A/G]	0.294444	0.329176	3	450	2	0.415494	0.0155556	3	3rd priority	No
580	PHM2805.37	8	156069634	[A/G]	0.144444	0.216616	3	450	2	0.24716	0.04	2	3rd priority	No
581	PZA02457.1	4	29031200	[A/G]	0.405134	0.365838	3	448	2	0.482001	0.0602679	5	2nd priority	Yes
582	PZA00805.1	5	57507670	[A/T]	0.106667	0.172418	3	450	2	0.190578	0.0355556	3	3rd priority	No
583	PHM15648.101	10	85742578	[A/G]	0.398889	0.364568	3	450	2	0.479553	0.0511111	6	2nd priority	Yes
584	PHM5817.15	2	1220908	[A/G]	0.182628	0.253984	3	449	2	0.29855	0.0311804	5	2nd priority	Yes
587	PHM3056.28	6	162996794	[A/T]	0.05	0.0904875	3	450	2	0.095	0.00666667	1	4th priority	No
588	PZA01369.1	9	140926271	[A/G]	0.0944444	0.15642	3	450	2	0.171049	0.0377778	0	4th priority	No
590	lac1.3*	6	120230802	[A/G]	0.365556	0.356271	3	450	2	0.463849	0.0466667	6	2nd priority	Yes
591	PZB00409.1	10	84002430	[A/G]	0.16	0.232673	3	450	2	0.2688	0.0222222	7	2nd priority	No
592	PHM2187.46	1	157175952	[A/T]	0.175556	0.247575	3	450	2	0.289472	0.0444444	1	4th priority	No
594	PHM9126.15*	8	5632196	[A/G]	0.218889	0.283487	3	450	2	0.341953	0.0688889	6	2nd priority	Yes
595	PZA00368.1	8	5632308	[C/G]	0.401111	0.36503	3	450	2	0.480442	0.0911111	11	1st priority	Yes
596	PHM3309.8	10	144752780	[A/G]	0.343333	0.349251	3	450	2	0.450911	0.0511111	6	2nd priority	Yes
597	PHM14104.23	8	170632002	[A/G]	0.151111	0.223643	3	450	2	0.256553	0.128889	3	3rd priority	No
598	PHM1511.14*	2	2483832	[A/G]	0.324444	0.342281	3	450	2	0.43836	0.0133333	6	2nd priority	Yes
599	PZA01691.1	8	11620274	[A/G]	0.471655	0.374195	3	441	2	0.498393	0.0725624	7	2nd priority	Yes
603	PHM13696.9	5	175367030	[A/G]	0.218889	0.283487	3	450	2	0.341953	0.0466667	5	2nd priority	Yes
604	PHM4066.11	10	41187565	[A/G]	0.364368	0.355927	3	435	2	0.463208	0.0574713	8	1st priority	Yes
605	PHM4951.8	2	1174438	[A/G]	0.114444	0.182151	3	450	2	0.202694	0.0422222	4	2nd priority	No
606	PZA01618.2*	6	129927781	[A/G]	0.383333	0.361018	3	450	2	0.472778	0.104444	8	1st priority	Yes
607	PZA03037.2	1	285977386	[A/C]	0.200229	0.268987	3	437	2	0.320274	0.130435	8	1st priority	Yes
608	PHM13440.13*	2	2527344	[A/G]	0.433333	0.370516	3	450	2	0.491111	0.04	4	2nd priority	Yes
609	PZA00175.2*	1	8510027	[A/T]	0.408889	0.366561	3	450	2	0.483398	0.0355556	5	2nd priority	Yes
610	PHM2343.25	3	27981649	[A/G]	0.437778	0.371098	3	450	2	0.492257	0.0622222	9	1st priority	Yes
613	PZB00540.3	9	23217350	[C/G]	0.227778	0.289912	3	450	2	0.35179	0.0288889	12	1st priority	Yes
614	PZA00495.5	2	170377814	[A/C]	0.444444	0.371895	3	450	2	0.493827	0.0355556	4	2nd priority	Yes
615	PHM4942.12*	9	3166446	[A/G]	0.472222	0.374227	3	450	2	0.498457	0.06	6	2nd priority	Yes
616	PZA00425.11	1	21457474	[A/C]	0.315556	0.338666	3	450	2	0.43196	0.04	5	2nd priority	Yes
619	PHM4560.54	8	163565429	[A/G]	0.118834	0.187496	3	446	2	0.209425	0.0403587	3	3rd priority	No
620	PZA01905.12*	4	244087450	[A/G]	0.316667	0.339129	3	450	2	0.432778	0.0333333	8	1st priority	Yes
622	PZA01934.6	3	-	[A/C]	0.133333	0.204405	3	450	2	0.231111	0.0355556	6	2nd priority	No
623	PZA00866.2	10	124203565	[A/G]	0.415556	0.367767	3	450	2	0.485738	0.0577778	6	2nd priority	Yes
625	PHM1155.14*	10	62063210	[A/G]	0.217778	0.282663	3	450	2	0.340701	0.0177778	4	2nd priority	Yes
627	PZA02496.1*	2	40814083	[A/C]	0.384444	0.36129	3	450	2	0.473294	0.0577778	6	2nd priority	Yes
628	PHM3034.3	1	255553191	[A/G]	0.14588	0.218148	3	449	2	0.249198	0.0289532	2	3rd priority	No
629	PZA03188.3*	1	280719787	[A/G]	0.384444	0.36129	3	450	2	0.473294	0.0133333	11	1st priority	Yes
633	PZA02168.1*	2	51780601	[A/G]	0.381733	0.360622	3	427	2	0.472026	0.0936768	8	1st priority	Yes
634	PHM3587.6	4	59448994	[A/G]	0.21	0.276754	3	450	2	0.3318	0.0333333	2	3rd priority	No
635	PHM229.15*	9	30003189	[A/G]	0.463333	0.373652	3	450	2	0.497311	0.0466667	8	1st priority	Yes
636	PZA01779.1	5	81227637	[A/G]	0.0955556	0.157911	3	450	2	0.172849	0.0177778	6	2nd priority	No
637	PHM15501.9	7	32876504	[A/G]	0.312222	0.337253	3	450	2	0.429479	0.02	4	2nd priority	Yes
638	PZA00460.8*	8	163565334	[A/G]	0.308036	0.335434	3	448	2	0.426299	0.0982143	6	2nd priority	Yes
640	PHM8909.12*	6	91883155	[A/G]	0.236667	0.296038	3	450	2	0.361311	0.0288889	7	2nd priority	Yes
641	PZA02388.1	8	169137	[A/G]	0.351111	0.351849	3	450	2	0.455664	0.0355556	5	2nd priority	Yes
642	csu1138.4	1	119018556	[A/G]	0.164811	0.237402	3	449	2	0.275296	0.0267261	4	2nd priority	No
644	PHM13191.8*	1	291460971	[A/G]	0.416667	0.367959	3	450	2	0.486111	0.0244444	8	1st priority	Yes
645	PZB01308.1	6	144744486	[A/G]	0.216667	0.281833	3	450	2	0.339444	0.0422222	6	2nd priority	Yes
647	PZA02235.14*	9	132119630	[A/G]	0.276667	0.320147	3	450	2	0.400244	0.0288889	6	2nd priority	Yes
648	PZA01187.1*	4	177666738	[A/C]	0.32	0.3405	3	450	2	0.4352	0.04	9	1st priority	Yes
650	PHM12963.16	8	6412387	[A/G]	0.0866667	0.14578	3	450	2	0.158311	0.0355556	1	4th priority	No
652	PHM2714.11	8	164369201	[A/C]	0.126667	0.19677	3	450	2	0.221244	0.04	6	2nd priority	No
653	PZA03733.1	3	180532218	[A/G]	0.485491	0.374789	3	448	2	0.499579	0.0334821	9	1st priority	Yes
654	PHM4531.46	1	22918337	[C/G]	0.0877778	0.147322	3	450	2	0.160146	0.02	2	3rd priority	No
656	PZA00613.22	2	4180789	[A/G]	0.465556	0.373811	3	450	2	0.497627	0.0511111	6	2nd priority	Yes
658	PZA00620.3	2	10429405	[A/T]	0.353333	0.352563	3	450	2	0.456978	0.0755556	3	3rd priority	No
659	PHM3301.28	4	5659518	[C/G]	0.0766667	0.131556	3	450	2	0.141578	0.0244444	8	1st priority	No
660	PZA03339.2*	5	210890886	[A/C]	0.491111	0.374921	3	450	2	0.499842	0.0177778	12	1st priority	Yes
661	PZA00840.1	9	124112589	[A/C]	0.271111	0.31712	3	450	2	0.39522	0.0222222	4	2nd priority	Yes
662	PZA03602.1	2	209504204	[A/T]	0.426503	0.36954	3	449	2	0.489196	0.0467706	7	2nd priority	Yes
663	PZA00029.17	2	144528184	[A/C]	0.191111	0.261381	3	450	2	0.309175	0.0444444	4	2nd priority	Yes
664	PHM13942.7*	5	21461779	[A/G]	0.315556	0.338666	3	450	2	0.43196	0.04	8	1st priority	Yes
665	PHM4348.16*	4	197538207	[A/G]	0.372222	0.35814	3	450	2	0.467346	0.06	4	2nd priority	Yes
666	PZA03200.2*	1	148694799	[A/G]	0.333333	0.345679	3	450	2	0.444444	0.0444444	7	2nd priority	Yes
667	PZA01884.1*	6	132316835	[A/G]	0.457778	0.373211	3	450	2	0.496435	0.0311111	5	2nd priority	Yes
668	PZA00279.2*	3	52804070	[A/G]	0.307778	0.33532	3	450	2	0.426101	0.0511111	6	2nd priority	Yes
669	PHM1718.93	4	155043753	[A/C]	0.435556	0.370812	3	450	2	0.491694	0.0666667	11	1st priority	Yes
670	PZA00172.12	2	4177515	[A/C]	0.138085	0.209704	3	449	2	0.238035	0.0267261	2	3rd priority	No
672	PZA01315.1*	1	60230382	[A/G]	0.188209	0.258885	3	441	2	0.305572	0.163265	4	2nd priority	Yes
674	PZA01451.1*	10	8927858	[A/G]	0.455556	0.373017	3	450	2	0.496049	0.0355556	7	2nd priority	Yes
675	PZA01426.1	7	729478	[A/G]	0.182222	0.253622	3	450	2	0.298035	0.0888889	7	2nd priority	Yes
676	PZA03742.1	1	44535423	[A/C]	0.232222	0.293012	3	450	2	0.35659	0.0288889	1	4th priority	No
678	PZA00942.2*	6	102566000	[A/C]	0.277902	0.320806	3	448	2	0.401345	0.0513393	7	2nd priority	Yes
681	PZA02390.1	5	211884165	[A/G]	0.0988889	0.162339	3	450	2	0.17822	0.0333333	0	4th priority	No
682	PHM15665.22	6	137479344	[A/G]	0.07	0.121724	3	450	2	0.1302	0.0155556	4	2nd priority	No
683	PZA00760.1	8	171099906	[C/G]	0.278889	0.321329	3	450	2	0.40222	0.0244444	5	2nd priority	Yes
684	PZA01028.2	7	164853203	[A/G]	0.0988889	0.162339	3	450	2	0.17822	0.0155556	0	4th priority	No
685	PZA00658.21	1	224518409	[A/G]	0.375556	0.359034	3	450	2	0.469027	0.16	4	2nd priority	Yes
686	PZA00405.6*	7	138551416	[C/G]	0.233333	0.293775	3	450	2	0.357778	0.04	8	1st priority	Yes
688	PZB00605.1	7	165995045	[A/G]	0.133484	0.204575	3	442	2	0.231332	0.0542986	4	2nd priority	No
689	PZA02197.1	9	142430556	[A/C]	0.312222	0.337253	3	450	2	0.429479	0.0422222	9	1st priority	Yes
690	PHM16854.3*	5	34587029	[C/G]	0.306667	0.334828	3	450	2	0.425244	0.0533333	8	1st priority	Yes
693	PZA03605.1*	10	141830532	[A/G]	0.43	0.370052	3	450	2	0.4902	0.06	5	2nd priority	Yes
694	PZA01688.3	3	223670423	[A/G]	0.291111	0.327557	3	450	2	0.412731	0.04	3	3rd priority	No
697	PHM2177.85	1	41232121	[A/G]	0.113333	0.180782	3	450	2	0.200978	0.0222222	5	2nd priority	No
698	PHM1932.51	1	118875639	[A/G]	0.428889	0.369892	3	450	2	0.489886	0.0577778	6	2nd priority	Yes
699	PZA03527.1	3	5748473	[A/G]	0.462222	0.373569	3	450	2	0.497146	0.0622222	9	1st priority	Yes
700	PHM2167.14	5	5266851	[A/G]	0.09	0.150385	3	450	2	0.1638	0.06	2	3rd priority	No
701	PHM10750.26	10	148332525	[C/G]	0.0588889	0.104699	2	450	2	0.110842	0.117778	3	3rd priority	No
702	PZA02035.5	7	2585198	[A/G]	0.0668151	0.116926	3	449	2	0.124702	0.0356347	0	4th priority	No
705	PHM9162.135*	7	137834663	[A/G]	0.286667	0.325346	3	450	2	0.408978	0.0533333	7	2nd priority	Yes
706	PHM15278.6*	8	155484031	[A/C]	0.442222	0.371639	3	450	2	0.493323	0.0311111	9	1st priority	Yes
709	PZA01936.4	7	47568917	[A/G]	0.0924276	0.153696	3	449	2	0.16777	0.0155902	6	2nd priority	No
712	PHM4748.16	6	158540019	[A/G]	0.206667	0.274148	3	450	2	0.327911	0.04	2	3rd priority	No
713	PZA00416.7	8	8098218	[A/C]	0.0822222	0.139535	3	450	2	0.150923	0.155556	2	3rd priority	No
715	PZA02402.1*	3	169771952	[A/G]	0.322222	0.341397	3	450	2	0.43679	0.04	10	1st priority	Yes
716	PHM12323.17*	1	53357797	[C/G]	0.471047	0.37416	3	449	2	0.498323	0.077951	11	1st priority	Yes
718	PZA02027.1	4	133043273	[A/G]	0.345556	0.350009	3	450	2	0.452294	0.0333333	5	2nd priority	Yes
719	PZA02746.2*	8	163067200	[A/C]	0.442953	0.371724	3	447	2	0.493491	0.0626398	7	2nd priority	Yes
722	PZB00078.1	2	33043784	[A/G]	0.0711111	0.123382	3	450	2	0.132109	0.0266667	4	2nd priority	No
724	PHM1684.20	4	209047447	[A/T]	0.121111	0.190226	3	450	2	0.212886	0.0377778	2	3rd priority	No
725	PHM2691.32	7	7947901	[A/C]	0.137778	0.209366	3	450	2	0.23759	0.0222222	4	2nd priority	No
726	PZA03713.1	10	121489957	[A/T]	0.244444	0.301161	3	450	2	0.369383	0.0577778	4	2nd priority	Yes
727	PHM2187.34	1	157176065	[C/G]	0.157343	0.230014	3	429	2	0.265172	0.0536131	1	4th priority	No
728	sh2.21	3	214840195	[A/G]	0.0544444	0.0976601	3	450	2	0.10296	0.00666667	1	4th priority	No
729	PZA00240.6*	1	41231748	[A/G]	0.414444	0.367573	3	450	2	0.48536	0.0555556	12	1st priority	Yes
730	PZA03577.1	2	233876337	[A/G]	0.141111	0.213019	3	450	2	0.242398	0.0244444	3	3rd priority	No
731	PZA03322.5*	4	242019440	[C/G]	0.263333	0.312714	3	450	2	0.387978	0.0466667	9	1st priority	Yes
732	PZB02155.1	8	123272935	[A/C]	0.314444	0.338198	3	450	2	0.431138	0.0244444	6	2nd priority	Yes
733	PZA02585.2	4	239453847	[A/T]	0.44023	0.371402	3	435	2	0.492855	0.0988506	9	1st priority	Yes
734	PZA00538.15*	3	206889707	[A/G]	0.316667	0.339129	3	450	2	0.432778	0.0377778	9	1st priority	Yes
735	PZB00221.3*	9	142271047	[A/G]	0.364169	0.355869	3	427	2	0.4631	0.058548	5	2nd priority	Yes
736	PZB01009.2*	6	84665035	[A/C]	0.262222	0.312069	3	450	2	0.386923	0.0355556	4	2nd priority	Yes
737	PZA02890.4	2	187225134	[A/C]	0.23	0.291471	3	450	2	0.3542	0.0333333	7	2nd priority	Yes
738	PZA00643.13*	5	91096945	[A/C]	0.331111	0.344849	3	450	2	0.442953	0.0622222	9	1st priority	Yes
741	PZB02058.1	1	28526738	[A/G]	0.444444	0.371895	3	450	2	0.493827	0.151111	5	2nd priority	Yes
742	PHM14522.5	6	79816260	[A/G]	0.496667	0.374989	3	450	2	0.499978	0.0688889	4	2nd priority	Yes
743	PHM14671.9	5	5231199	[A/G]	0.143333	0.215424	3	450	2	0.245578	0.0422222	2	3rd priority	No
744	PZA01857.1	8	156100505	[A/G]	0.185556	0.256572	3	450	2	0.302249	0.0244444	7	2nd priority	Yes
745	PZA03568.1	2	27790383	[A/G]	0.0611111	0.108169	3	450	2	0.114753	0.0288889	1	4th priority	No
746	PZA03573.1	9	150138200	[A/G]	0.0921348	0.153299	3	445	2	0.167292	0.0314607	5	2nd priority	No
749	PHM4125.11	4	242313290	[C/G]	0.248884	0.303988	3	448	2	0.373881	0.127232	8	1st priority	Yes
751	PZA03135.1*	8	100564485	[A/C]	0.383333	0.361018	3	450	2	0.472778	0.0822222	6	2nd priority	Yes
752	PHM15964.16	3	221986592	[A/G]	0.474444	0.374346	3	450	2	0.498694	0.0688889	6	2nd priority	Yes
753	PZA01883.2	10	8950935	[A/G]	0.0559441	0.10005	3	429	2	0.105629	0.041958	3	3rd priority	No
754	PHM174.13	1	294904503	[A/G]	0.253333	0.306751	3	450	2	0.378311	0.0355556	2	3rd priority	No
755	PZA01386.3	9	12214341	[C/G]	0.147778	0.220157	3	450	2	0.251879	0.0244444	8	1st priority	No
757	PZA01765.1	3	9598936	[A/G]	0.388889	0.362349	3	432	2	0.475309	0.0833333	13	1st priority	Yes
758	PZA03687.1	7	40409237	[A/G]	0.0966667	0.159394	3	450	2	0.174644	0.0288889	3	3rd priority	No
759	PZA00933.3	10	71215273	[A/G]	0.273333	0.318343	3	450	2	0.397244	0.0977778	7	2nd priority	Yes
760	PZA00219.7*	3	219309085	[A/G]	0.387778	0.362089	3	450	2	0.474812	0.0333333	7	2nd priority	Yes
764	PZA01983.1*	5	135578438	[A/C]	0.43	0.370052	3	450	2	0.4902	0.0333333	7	2nd priority	Yes
767	PHM1752.36	10	9746552	[A/G]	0.321111	0.340951	3	450	2	0.435998	0.0511111	3	3rd priority	No
768	PZA00118.5	8	126155082	[A/G]	0.11804	0.186537	3	449	2	0.208213	0.0311804	2	3rd priority	No
770	PZA03521.1	1	10068726	[A/T]	0.213333	0.279316	3	450	2	0.335644	0.0488889	5	2nd priority	Yes
771	PZA03032.19	3	171364540	[C/G]	0.251111	0.30538	3	450	2	0.376109	0.155556	7	2nd priority	Yes
772	PHM15744.10	8	134813437	[A/G]	0.267778	0.315257	3	450	2	0.392146	0.0155556	2	3rd priority	No
773	PZA02737.1	1	54049220	[A/G]	0.145556	0.217803	3	450	2	0.248738	0.02	8	1st priority	No
774	PZA00186.4	3	165800340	[A/G]	0.42	0.368518	3	450	2	0.4872	0.0577778	6	2nd priority	Yes
775	PZA00332.5	4	194749287	[A/G]	0.132222	0.203149	3	450	2	0.229479	0.0244444	0	4th priority	No
776	PZA03305.7	1	286642714	[C/G]	0.104784	0.17001	3	439	2	0.187608	0.0182232	4	2nd priority	No
777	PHM1725.34*	1	150544945	[A/C]	0.356667	0.353611	3	450	2	0.458911	0.0555556	8	1st priority	Yes
778	PHM6910.187*	5	169853895	[A/C]	0.302222	0.332824	3	450	2	0.421768	0.0311111	7	2nd priority	Yes
779	PHM2094.31	2	208384197	[A/C]	0.0822222	0.139535	3	450	2	0.150923	0.0133333	2	3rd priority	No
780	PZA00494.2*	3	186179390	[A/G]	0.233333	0.293775	3	450	2	0.357778	0.0444444	6	2nd priority	Yes
781	PHM12794.48	6	128476428	[A/G]	0.128889	0.199341	3	450	2	0.224553	0.2	3	3rd priority	No
782	PZA00838.2	8	158949206	[A/G]	0.402222	0.365257	3	450	2	0.480879	0.0622222	13	1st priority	Yes
783	PZA02099.3	5	206329295	[A/G]	0.152222	0.224793	3	450	2	0.258101	0.0155556	2	3rd priority	No
784	PZA03741.1*	1	216989646	[A/G]	0.338889	0.347696	3	450	2	0.448086	0.0644444	7	2nd priority	Yes
785	PZD00054.1*	7	130488434	[A/G]	0.49	0.3749	3	450	2	0.4998	0.0511111	6	2nd priority	Yes
786	PHM1912.20	7	155970323	[A/G]	0.177778	0.249613	3	450	2	0.292346	0.0533333	3	3rd priority	No
788	PZA00181.2	1	8366411	[A/C]	0.173333	0.245514	3	450	2	0.286578	0.0444444	5	2nd priority	No
789	PZB01403.1	1	285273845	[A/C]	0.468889	0.37403	3	450	2	0.498064	0.0533333	4	2nd priority	Yes
793	PZA03363.1*	7	49538583	[A/G]	0.461111	0.373483	3	450	2	0.496975	0.0288889	4	2nd priority	Yes
794	PZA02436.1*	6	149251173	[C/G]	0.397778	0.364332	3	450	2	0.479101	0.0488889	8	1st priority	Yes
797	PZA01887.1	5	656148	[A/G]	0.287778	0.325905	3	450	2	0.409923	0.0555556	5	2nd priority	Yes
799	PHM4926.16*	1	240498919	[C/G]	0.221111	0.285122	3	450	2	0.344442	0.0422222	5	2nd priority	Yes
801	PZA01414.1	7	163380515	[A/G]	0.0944444	0.15642	3	450	2	0.171049	0.02	4	2nd priority	No
802	PZA02015.11*	5	207464707	[A/G]	0.197778	0.266976	3	450	2	0.317323	0.04	8	1st priority	Yes
803	PZA00413.20*	3	125192432	[A/C]	0.45	0.372488	3	450	2	0.495	0.0733333	8	1st priority	Yes
804	PZA01714.1	7	128402775	[A/G]	0.476615	0.374453	3	449	2	0.498906	0.0935412	7	2nd priority	Yes
805	PZA02985.5	1	262339533	[A/G]	0.07	0.121724	3	450	2	0.1302	0.02	1	4th priority	No
806	PZA02040.2*	5	171389174	[A/G]	0.388889	0.362349	3	450	2	0.475309	0.0488889	6	2nd priority	Yes
807	PHM11000.21	1	43712019	[A/G]	0.207778	0.275022	3	450	2	0.329212	0.0422222	8	1st priority	Yes
808	PZA02688.2*	6	164081101	[A/G]	0.28	0.321915	3	450	2	0.4032	0.0488889	11	1st priority	Yes
809	PZB00942.1*	6	144744222	[A/G]	0.328889	0.344006	3	450	2	0.441442	0.0355556	7	2nd priority	Yes
811	PZA01935.10	2	6470320	[A/G]	0.0922222	0.153417	3	450	2	0.167435	0.0244444	2	3rd priority	No
812	PZA01142.4	5	199697937	[A/G]	0.0788889	0.13477	3	450	2	0.145331	0.0244444	0	4th priority	No
814	PHM4905.6*	4	-	[A/T]	0.401111	0.36503	3	450	2	0.480442	0.0511111	8	1st priority	Yes
815	PZA03228.4	2	20042412	[A/C]	0.101111	0.165254	3	450	2	0.181775	0.0422222	2	3rd priority	No
816	PHM2438.28*	4	3548007	[A/G]	0.49	0.3749	3	450	2	0.4998	0.0555556	5	2nd priority	Yes
817	PZA02815.25*	6	167883450	[A/G]	0.346667	0.350383	3	450	2	0.452978	0.0311111	6	2nd priority	Yes
819	PZA00706.16	8	159897914	[A/G]	0.0611111	0.108169	3	450	2	0.114753	0.02	2	3rd priority	No
820	PZA03058.21	9	19293212	[A/C]	0.0722222	0.125033	3	450	2	0.134012	0.0288889	0	4th priority	No
821	PZA01608.1*	5	158599491	[A/G]	0.187778	0.258512	3	450	2	0.305035	0.0333333	6	2nd priority	Yes
822	PZA00750.1	3	215844497	[A/G]	0.0466667	0.0850193	3	450	2	0.0889778	0.0177778	2	3rd priority	No
823	PZA01005.1*	10	124687358	[A/G]	0.33	0.34443	3	450	2	0.4422	0.0333333	4	2nd priority	Yes
824	PHM13681.12	9	148713045	[A/G]	0.134444	0.205655	3	450	2	0.232738	0.0244444	6	2nd priority	No
825	PZA01468.1*	6	161663671	[A/G]	0.365556	0.356271	3	450	2	0.463849	0.0244444	4	2nd priority	Yes
827	PZA01477.3*	4	172301064	[A/G]	0.385556	0.361559	3	450	2	0.473805	0.0422222	10	1st priority	Yes
828	PZA00664.3	1	227542649	[A/G]	0.48516	0.37478	3	438	2	0.49956	0.0844749	9	1st priority	Yes
829	PHM12952.13	2	4883487	[A/G]	0.12	0.188897	3	450	2	0.2112	0.00888889	4	2nd priority	No
831	PZA00522.7*	5	57933514	[A/T]	0.342222	0.348867	3	450	2	0.450212	0.0666667	5	2nd priority	Yes
833	PHM13648.11	2	144527713	[A/G]	0.334444	0.346089	3	450	2	0.445183	0.06	7	2nd priority	Yes
834	PHM1184.26	4	2637083	[A/G]	0.211111	0.277613	3	450	2	0.333086	0.04	3	3rd priority	No
835	PZA00108.4*	2	13779970	[A/T]	0.263333	0.312714	3	450	2	0.387978	0.0377778	6	2nd priority	Yes
837	d8.2	1	265199818	[A/G]	0.0833333	0.141107	3	450	2	0.152778	0.0333333	3	3rd priority	No
840	PZA03027.12	6	156645239	[A/G]	0.0866667	0.14578	3	450	2	0.158311	0.0133333	7	2nd priority	No
841	PZA03340.2	5	20201009	[C/G]	0.171111	0.243432	3	450	2	0.283664	0.0355556	4	2nd priority	No
842	PZA01542.1*	7	129793873	[A/G]	0.384444	0.36129	3	450	2	0.473294	0.0666667	9	1st priority	Yes
843	PHM3896.9*	10	14703075	[A/C]	0.234444	0.294534	3	450	2	0.35896	0.0422222	10	1st priority	Yes
845	PZA01455.1	1	34388212	[A/G]	0.185556	0.256572	3	450	2	0.302249	0.0511111	3	3rd priority	No
846	PZA00429.1	8	144443084	[A/G]	0.0690423	0.120288	3	449	2	0.128551	0.0222717	4	2nd priority	No
849	PZA02247.1*	6	146544292	[A/G]	0.358889	0.354295	3	450	2	0.460175	0.0333333	6	2nd priority	Yes
850	PZA01501.1	3	199272204	[A/G]	0.0860092	0.144864	3	436	2	0.157223	0.0481651	2	3rd priority	No
851	PZA02641.2	5	168924728	[A/C]	0.0822222	0.139535	3	450	2	0.150923	0.0133333	4	2nd priority	No
852	PZA00352.23*	5	191075557	[A/G]	0.414062	0.367506	3	448	2	0.485229	0.118304	8	1st priority	Yes
853	PZA03637.1	8	118439775	[A/G]	0.0622222	0.109892	3	450	2	0.116701	0.0133333	2	3rd priority	No
854	PZA03578.1	1	252219631	[A/G]	0.226667	0.289125	3	450	2	0.350578	0.0222222	7	2nd priority	Yes
855	PZA00783.1	3	171821889	[A/G]	0.181111	0.252628	3	450	2	0.29662	0.0333333	3	3rd priority	No
856	PHM13673.53	3	192236275	[A/G]	0.141111	0.213019	3	450	2	0.242398	0.0466667	3	3rd priority	No
858	PHM3457.6*	2	62804122	[A/T]	0.475556	0.374402	3	450	2	0.498805	0.0622222	8	1st priority	Yes
861	PZA02665.2*	3	216624570	[A/C]	0.458889	0.373304	3	450	2	0.49662	0.06	7	2nd priority	Yes
864	PZA00255.14	5	169719641	[A/G]	0.113333	0.180782	3	450	2	0.200978	0.04	4	2nd priority	No
866	PZA00947.1	9	96885738	[A/C]	0.312222	0.337253	3	450	2	0.429479	0.0244444	8	1st priority	Yes
868	PZA02549.3	2	103493947	[A/G]	0.184444	0.255594	3	450	2	0.300849	0.0444444	6	2nd priority	No
871	PZA03647.1*	3	185318331	[A/C]	0.4	0.3648	3	450	2	0.48	0.0577778	7	2nd priority	Yes
873	PHM16788.7	5	72504560	[A/G]	0.0666667	0.116701	3	450	2	0.124444	0.0222222	2	3rd priority	No
874	PZA00071.2	3	194292587	[C/G]	0.232222	0.293012	3	450	2	0.35659	0.0377778	4	2nd priority	Yes
876	PZA01993.7	Unknown	-	[A/G]	0.198889	0.267891	3	450	2	0.318664	0.0244444	4	2nd priority	Yes
878	PZA00235.9	1	292728976	[A/C]	0.0388889	0.0719591	3	450	2	0.0747531	0.0288889	2	3rd priority	No
880	PHM14717.2	4	40517665	[A/G]	0.0722222	0.125033	3	450	2	0.134012	0.0111111	2	3rd priority	No
882	PZA00463.3	10	13546326	[A/G]	0.116667	0.18487	3	450	2	0.206111	0.0288889	5	2nd priority	No
884	PZA00210.9	3	29693390	[A/G]	0.11	0.176631	3	450	2	0.1958	0.0511111	2	3rd priority	No
885	PZD00015.5	3	133481473	[A/G]	0.08	0.136366	3	450	2	0.1472	0.0488889	2	3rd priority	No
887	PZA01552.1	6	129966986	[A/G]	0.114444	0.182151	3	450	2	0.202694	0.211111	3	3rd priority	No
888	PHM14618.11	4	180315663	[A/C]	0.435556	0.370812	3	450	2	0.491694	0.0622222	11	1st priority	Yes
889	PZA00818.1	5	135569897	[C/G]	0.188889	0.259473	3	450	2	0.30642	0.0666667	3	3rd priority	No
891	PZA00015.5	9	109909820	[A/G]	0.104444	0.169574	3	450	2	0.187072	0.0266667	0	4th priority	No
892	PZA01591.1*	6	125113941	[A/G]	0.287778	0.325905	3	450	2	0.409923	0.0422222	5	2nd priority	Yes
893	PZA03579.1	8	105795685	[A/G]	0.131111	0.201886	3	450	2	0.227842	0.0177778	8	1st priority	No
894	PZA01759.1	4	60429503	[A/C]	0.09	0.150385	3	450	2	0.1638	0.0155556	4	2nd priority	No
895	PZA02058.1	2	32907029	[A/T]	0.418415	0.368255	3	429	2	0.486688	0.039627	10	1st priority	Yes
896	PZA01926.1	4	158126191	[A/G]	0.0644444	0.113313	3	450	2	0.120583	0.0266667	0	4th priority	No
897	PZA03583.1	7	128404558	[A/G]	0.361111	0.354966	3	450	2	0.46142	0.0377778	9	1st priority	Yes
899	PZA02478.7*	6	141111650	[A/G]	0.404444	0.365702	3	450	2	0.481738	0.0577778	6	2nd priority	Yes
900	PZA00944.1	1	91429024	[A/G]	0.175556	0.247575	3	450	2	0.289472	0.0444444	0	4th priority	No
901	PZA00245.20	1	284407240	[A/G]	0.325688	0.342769	3	436	2	0.439231	0.0458716	8	1st priority	Yes
902	PZA01497.1*	1	14578834	[A/G]	0.476667	0.374455	3	450	2	0.498911	0.06	5	2nd priority	Yes
906	PZA02337.4	2	15507941	[A/G]	0.302222	0.332824	3	450	2	0.421768	0.04	3	3rd priority	No
909	PZA03624.1*	7	20238391	[A/G]	0.265556	0.313994	3	450	2	0.390072	0.0244444	9	1st priority	Yes
910	PZA01537.2	2	150984061	[A/G]	0.467778	0.37396	3	450	2	0.497923	0.0244444	7	2nd priority	Yes
911	zfl2.9	2	12544790	[A/C]	0.106667	0.172418	3	450	2	0.190578	0.0133333	2	3rd priority	No
912	PZA02748.3	8	117273146	[A/G]	0.468889	0.37403	3	450	2	0.498064	0.08	6	2nd priority	Yes
913	PZA00386.4	7	164941738	[A/G]	0.0944444	0.15642	3	450	2	0.171049	0.0288889	3	3rd priority	No
914	PZA00755.2*	2	-	[A/G]	0.437778	0.371098	3	450	2	0.492257	0.0622222	7	2nd priority	Yes
915	PHM3094.23	2	231709772	[A/G]	0.180401	0.25199	3	449	2	0.295713	0.0400891	2	3rd priority	No
916	PZA00827.1	3	155566732	[A/C]	0.144444	0.216616	3	450	2	0.24716	0.04	2	3rd priority	No
918	PZA01062.1	9	88057320	[A/C]	0.396437	0.364045	3	449	2	0.478549	0.0668151	8	1st priority	Yes
920	PZA03064.6*	1	248503300	[A/G]	0.288889	0.32646	3	450	2	0.410864	0.0311111	5	2nd priority	Yes
921	PZA02699.1*	3	63847564	[A/G]	0.352222	0.352208	3	450	2	0.456323	0.0777778	8	1st priority	Yes
924	PZA00193.2	4	197964459	[A/G]	0.153333	0.225937	3	450	2	0.259644	0.0533333	5	2nd priority	No
925	PHM3726.129*	1	41390404	[A/G]	0.337778	0.347299	3	450	2	0.447368	0.0355556	5	2nd priority	Yes
926	PHM13122.43	5	4190804	[C/G]	0.193333	0.263267	3	450	2	0.311911	0.0311111	8	1st priority	Yes
927	PZA00311.5*	Unknown	-	[A/G]	0.29	0.32701	3	450	2	0.4118	0.02	9	1st priority	Yes
928	PZA02663.1*	10	137627429	[A/G]	0.341111	0.34848	3	450	2	0.449509	0.0511111	5	2nd priority	Yes
929	PHM2672.19*	3	219860052	[A/C]	0.293333	0.32864	3	450	2	0.414578	0.0311111	5	2nd priority	Yes
930	PHM10621.29	1	101421468	[C/G]	0.283333	0.323648	3	450	2	0.406111	0.0555556	6	2nd priority	Yes
933	PZA03191.1*	3	185290072	[A/G]	0.267778	0.315257	3	450	2	0.392146	0.0288889	7	2nd priority	Yes
934	PZA02824.4	3	217329672	[A/G]	0.0822222	0.139535	3	450	2	0.150923	0.0266667	3	3rd priority	No
935	PHM12904.7	6	88691499	[A/G]	0.114444	0.182151	3	450	2	0.202694	0.00666667	1	4th priority	No
936	PZA00860.1	9	18684111	[A/C]	0.365556	0.356271	3	450	2	0.463849	0.0422222	7	2nd priority	Yes
938	PHM10225.15	7	162173638	[C/G]	0.146667	0.218983	3	450	2	0.250311	0.0622222	2	3rd priority	No
940	PZA02129.1	1	3706018	[A/G]	0.388889	0.362349	3	450	2	0.475309	0.0666667	8	1st priority	Yes
942	PZA00399.11*	4	229644826	[A/G]	0.401111	0.36503	3	450	2	0.480442	0.0422222	8	1st priority	Yes
943	PZA01470.1*	8	72801790	[A/G]	0.285556	0.324784	3	450	2	0.408027	0.0244444	8	1st priority	Yes
944	PZA02274.1	7	169955290	[C/G]	0.0566667	0.101196	3	450	2	0.106911	0.02	0	4th priority	No
945	PHM4880.179*	2	103494149	[A/G]	0.41	0.366769	3	450	2	0.4838	0.0377778	7	2nd priority	Yes
946	PZB00063.1	1	268373631	[A/C]	0.367188	0.356739	3	448	2	0.464722	0.0825893	10	1st priority	Yes
947	PZA01991.3	2	220397345	[A/G]	0.292222	0.328101	3	450	2	0.413657	0.0333333	3	3rd priority	No
948	PZA03243.2	1	44532330	[A/G]	0.22	0.284307	3	450	2	0.3432	0.0177778	1	4th priority	No
949	PZA00218.1*	4	78946415	[A/G]	0.342222	0.348867	3	450	2	0.450212	0.0577778	5	2nd priority	Yes
950	PZA00637.6*	2	169524491	[A/G]	0.481027	0.37464	3	448	2	0.49928	0.131696	8	1st priority	Yes
951	PZA03743.1	3	191863818	[C/G]	0.0877778	0.147322	3	450	2	0.160146	0.0244444	5	2nd priority	No
952	PZA01396.1*	3	164833462	[A/G]	0.453333	0.372813	3	450	2	0.495644	0.0444444	8	1st priority	Yes
953	PZA03036.6	5	7656748	[A/G]	0.364955	0.356098	3	448	2	0.463526	0.046875	10	1st priority	Yes
954	PHM13942.8*	5	21461728	[A/G]	0.334444	0.346089	3	450	2	0.445183	0.06	7	2nd priority	Yes
955	PHM14519.8	1	-	[A/G]	0.143333	0.215424	3	450	2	0.245578	0.0244444	4	2nd priority	No
956	PZA00132.17	7	33979080	[A/C]	0.142222	0.214225	3	450	2	0.24399	0.04	6	2nd priority	No
958	PZB01103.2*	2	200020987	[A/G]	0.487778	0.374851	3	450	2	0.499701	0.104444	10	1st priority	Yes
959	PZA01741.1	8	156061850	[A/C]	0.141111	0.213019	3	450	2	0.242398	0.0244444	3	3rd priority	No
960	PZA03451.5	5	59300361	[A/G]	0.454343	0.372907	3	449	2	0.495831	0.10245	8	1st priority	Yes
961	PZA00084.2	7	43948264	[A/G]	0.344444	0.349631	3	450	2	0.451605	0.04	10	1st priority	Yes
962	PHM12979.9	2	9037148	[A/G]	0.321111	0.340951	3	450	2	0.435998	0.0466667	8	1st priority	Yes
963	PZA02742.1*	3	97441783	[C/G]	0.488889	0.374877	3	450	2	0.499753	0.115556	9	1st priority	Yes
964	PZA00381.4	1	237639037	[C/G]	0.128889	0.199341	3	450	2	0.224553	0.0444444	5	2nd priority	No
965	PHM13174.18	3	229178560	[A/C]	0.182735	0.25408	3	446	2	0.298686	0.0426009	2	3rd priority	No
967	PHM1834.47	8	162446230	[C/G]	0.364444	0.355949	3	450	2	0.463249	0.0711111	3	3rd priority	No
968	PZA02117.1*	1	223466480	[A/G]	0.321111	0.340951	3	450	2	0.435998	0.0511111	8	1st priority	Yes
969	PZA03301.2*	1	240574247	[A/G]	0.233333	0.293775	3	450	2	0.357778	0.0666667	4	2nd priority	Yes
971	PZA00058.1*	8	5966657	[A/G]	0.398889	0.364568	3	450	2	0.479553	0.0333333	7	2nd priority	Yes
973	PHM4165.14*	5	65741535	[A/T]	0.372222	0.35814	3	450	2	0.467346	0.02	7	2nd priority	Yes
975	PZA02186.1*	1	227896382	[A/C]	0.482222	0.374684	3	450	2	0.499368	0.0266667	7	2nd priority	Yes
976	PZA01141.1*	10	120539983	[A/G]	0.438889	0.371238	3	450	2	0.492531	0.06	10	1st priority	Yes
978	PHM10525.9	8	124752624	[A/C]	0.115556	0.183514	3	450	2	0.204405	0.00888889	2	3rd priority	No
979	PZA01336.1	2	31394426	[A/G]	0.0611111	0.108169	3	450	2	0.114753	0.0111111	2	3rd priority	No
980	PZA02239.12*	4	244721608	[A/G]	0.28	0.321915	3	450	2	0.4032	0.04	8	1st priority	Yes
981	PZA01755.1*	2	25230561	[A/T]	0.353333	0.352563	3	450	2	0.456978	0.0311111	8	1st priority	Yes
984	PZA01196.2	8	24748469	[C/G]	0.14	0.211808	3	450	2	0.2408	0.173333	7	2nd priority	No
986	PHM9807.9	1	294311411	[C/G]	0.15	0.222488	3	450	2	0.255	0.0244444	3	3rd priority	No
987	PZA02465.1*	2	161878465	[C/G]	0.271111	0.31712	3	450	2	0.39522	0.04	9	1st priority	Yes
989	PZA02383.1*	5	189143556	[A/G]	0.387778	0.362089	3	450	2	0.474812	0.0466667	9	1st priority	Yes
991	PZA01349.2	5	69319346	[A/G]	0.24	0.29826	3	450	2	0.3648	0.04	7	2nd priority	Yes
992	PZA01050.1*	5	63415425	[A/G]	0.191111	0.261381	3	450	2	0.309175	0.0488889	4	2nd priority	Yes
993	PZA03155.3	4	222233297	[A/G]	0.134444	0.205655	3	450	2	0.232738	0.0555556	3	3rd priority	No
994	PZB01017.1*	5	158032440	[A/T]	0.39755	0.364284	3	449	2	0.479008	0.0334076	9	1st priority	Yes
995	PHM1968.22	1	183647544	[A/G]	0.35	0.351488	3	450	2	0.455	0.0377778	3	3rd priority	No
997	PHM13020.10	6	124020185	[A/G]	0.201111	0.269704	3	450	2	0.321331	0.0288889	3	3rd priority	No
998	PZB00094.1	5	7946002	[C/G]	0.36	0.354632	3	450	2	0.4608	0.0311111	6	2nd priority	Yes
999	PZA01530.1*	5	37794716	[A/T]	0.415556	0.367767	3	450	2	0.485738	0.04	7	2nd priority	Yes
1000	PZA00941.2*	4	185562016	[C/G]	0.298889	0.331283	3	450	2	0.419109	0.0466667	6	2nd priority	Yes
1001	PZA01271.1*	1	1947984	[C/G]	0.406667	0.366137	3	450	2	0.482578	0.0266667	10	1st priority	Yes
1003	PZA00682.2	4	244992844	[C/G]	0.277778	0.32074	3	450	2	0.401235	0.0355556	6	2nd priority	Yes
1004	PZA02820.17*	5	200813183	[A/G]	0.191111	0.261381	3	450	2	0.309175	0.0355556	7	2nd priority	Yes
1005	PHM4586.12	2	30113086	[A/G]	0.275785	0.319673	3	446	2	0.399455	0.0493274	7	2nd priority	Yes
1006	PZB00183.4	2	43923473	[A/G]	0.107778	0.173829	3	450	2	0.192323	0.0777778	3	3rd priority	No
1009	PHM4913.18	1	50197162	[A/C]	0.133333	0.204405	3	450	2	0.231111	0.0177778	6	2nd priority	No
1012	PZA01607.1*	7	68051112	[C/G]	0.431111	0.370209	3	450	2	0.490509	0.04	9	1st priority	Yes
1013	PHM12796.6	8	71992210	[A/G]	0.202222	0.270603	3	450	2	0.322657	0.0533333	5	2nd priority	Yes
1014	PZA01209.1	8	52678845	[A/C]	0.473333	0.374288	3	450	2	0.498578	0.04	8	1st priority	Yes
1015	PZA00766.1	8	133775220	[A/G]	0.484444	0.374758	3	450	2	0.499516	0.04	6	2nd priority	Yes
1016	ZHD1.1*	9	22042681	[A/G]	0.285556	0.324784	3	450	2	0.408027	0.0288889	7	2nd priority	Yes
1017	PZA03391.1	3	219859920	[A/G]	0.355234	0.353164	3	449	2	0.458086	0.100223	7	2nd priority	Yes
1018	PZA03116.1	4	166002318	[A/G]	0.364955	0.356098	3	448	2	0.463526	0.104911	9	1st priority	Yes
1021	PZA01861.1	9	85740054	[C/G]	0.247778	0.30329	3	450	2	0.372768	0.0288889	2	3rd priority	No
1024	PZA03154.4	3	202364110	[A/G]	0.383333	0.361018	3	450	2	0.472778	0.0288889	10	1st priority	Yes
1025	PZB01222.1	6	164419435	[C/G]	0.154362	0.226991	3	447	2	0.261069	0.0715884	3	3rd priority	No
1026	PZA02462.1*	5	6820571	[A/C]	0.456667	0.373115	3	450	2	0.496244	0.0333333	6	2nd priority	Yes
1027	PZA02111.1	9	130251868	[A/C]	0.121111	0.190226	3	450	2	0.212886	0.02	1	4th priority	No
1028	PZA02616.1*	3	210161536	[A/G]	0.334444	0.346089	3	450	2	0.445183	0.0555556	5	2nd priority	Yes
1029	PZA01713.4*	4	35384247	[C/G]	0.33	0.34443	3	450	2	0.4422	0.0511111	4	2nd priority	Yes
1030	PZA00337.4*	10	86327620	[C/G]	0.333333	0.345679	3	450	2	0.444444	0.0355556	8	1st priority	Yes
1031	PHM5665.26	4	240769341	[A/G]	0.324777	0.342411	3	448	2	0.438594	0.0290179	4	2nd priority	Yes
1032	PZA00695.3*	7	165518207	[A/G]	0.301111	0.332314	3	450	2	0.420886	0.0555556	5	2nd priority	Yes
1033	PZA00590.1	2	21991241	[A/G]	0.0777778	0.133167	3	450	2	0.143457	0.0222222	2	3rd priority	No
1034	PHM5798.39*	5	71095193	[A/G]	0.415556	0.367767	3	450	2	0.485738	0.0577778	5	2nd priority	Yes
1035	PZA01570.1*	5	3533995	[A/G]	0.251111	0.30538	3	450	2	0.376109	0.0622222	6	2nd priority	Yes
1037	PZA02955.3	8	14721554	[A/C]	0.290646	0.327329	3	449	2	0.412342	0.0556793	9	1st priority	Yes
1038	PHM16125.47	2	199411414	[C/G]	0.0777778	0.133167	3	450	2	0.143457	0.0222222	0	4th priority	No
1043	PZA00282.19	4	245123514	[C/G]	0.304009	0.333636	3	449	2	0.423175	0.0378619	7	2nd priority	Yes
1044	PHM1675.29	3	180341088	[A/G]	0.188889	0.259473	3	450	2	0.30642	0.0355556	3	3rd priority	No
1045	PZA02479.1	4	218367682	[A/G]	0.141111	0.213019	3	450	2	0.242398	0.0288889	3	3rd priority	No
1048	PZA02939.10	2	157152464	[A/G]	0.0811111	0.137954	3	450	2	0.149064	0.0511111	2	3rd priority	No
1049	csu1138.3	1	119018614	[A/G]	0.408889	0.366561	3	450	2	0.483398	0.0266667	4	2nd priority	Yes
1050	PZA00902.1	2	3069068	[A/G]	0.0654628	0.114869	3	443	2	0.122355	0.0180587	2	3rd priority	No
1051	PZA00878.2*	4	226223649	[C/G]	0.291111	0.327557	3	450	2	0.412731	0.0266667	4	2nd priority	Yes
1052	PZA00111.10	7	133825874	[A/G]	0.423333	0.369053	3	450	2	0.488244	0.0555556	12	1st priority	Yes
1053	PZA03344.2	7	22002659	[C/G]	0.252404	0.30618	3	416	2	0.377392	0.0673077	7	2nd priority	Yes
1055	PZA00405.7	7	138551298	[A/G]	0.0677966	0.118412	3	413	2	0.1264	0.0145278	1	4th priority	No
1056	PHM4204.69*	3	11895254	[A/G]	0.241111	0.298992	3	450	2	0.365953	0.0244444	4	2nd priority	Yes
1057	PZA03409.1	4	128632208	[A/C]	0.475556	0.374402	3	450	2	0.498805	0.0133333	8	1st priority	Yes
1058	PHM1899.157*	5	179060561	[A/G]	0.194444	0.264202	3	450	2	0.313272	0.0511111	7	2nd priority	Yes
1060	PZA02421.1*	4	205427981	[A/C]	0.351111	0.351849	3	450	2	0.455664	0.04	8	1st priority	Yes
1062	PZA02376.1	1	44506999	[C/G]	0.213287	0.27928	3	429	2	0.335591	0.0815851	2	3rd priority	No
1063	PHM17210.5*	3	178229653	[A/C]	0.411111	0.366974	3	450	2	0.484198	0.0222222	8	1st priority	Yes
1064	PHM448.23*	8	133775120	[A/G]	0.366667	0.35659	3	450	2	0.464444	0.0533333	8	1st priority	Yes
1065	PZA02122.9	3	197797720	[A/G]	0.0477778	0.0868505	3	450	2	0.0909901	0.0111111	4	2nd priority	No
1066	PZB01013.1	2	222280720	[A/C]	0.0955556	0.157911	3	450	2	0.172849	0.0355556	1	4th priority	No
1067	PZA03240.1	1	90772226	[A/G]	0.186667	0.257544	3	450	2	0.303644	0.0355556	2	3rd priority	No
1069	PHM4955.12*	3	150256198	[A/G]	0.184444	0.255594	3	450	2	0.300849	0.04	7	2nd priority	Yes
1071	PZA01238.2	1	294333956	[A/G]	0.256667	0.308777	3	450	2	0.381578	0.0377778	7	2nd priority	Yes
1072	PZA02474.1	3	-	[A/G]	0.441573	0.371563	3	445	2	0.493173	0.0921348	8	1st priority	Yes
1073	PZA00619.3	1	195425179	[A/G]	0.0677778	0.118383	3	450	2	0.126368	0.0111111	3	3rd priority	No
1074	PZA01060.1*	5	216431558	[A/G]	0.361111	0.354966	3	450	2	0.46142	0.0333333	8	1st priority	Yes
1075	glb1.2	1	257415499	[A/T]	0.336303	0.346767	3	449	2	0.446407	0.0489978	4	2nd priority	Yes
1077	PZA00881.1*	5	97952638	[A/C]	0.233333	0.293775	3	450	2	0.357778	0.0133333	5	2nd priority	Yes
1080	ae1.7*	5	167873309	[A/G]	0.378889	0.359902	3	450	2	0.470664	0.0511111	4	2nd priority	Yes
1082	PZA01753.1	2	14751136	[A/C]	0.13	0.200617	3	450	2	0.2262	0.0155556	3	3rd priority	No
1083	PZA01946.7*	7	123601837	[A/C]	0.307143	0.335039	3	420	2	0.425612	0.0619048	8	1st priority	Yes
1084	PZA02060.1*	5	202342720	[A/G]	0.233333	0.293775	3	450	2	0.357778	0.04	5	2nd priority	Yes
1085	PZA00770.1*	8	134140609	[C/G]	0.496667	0.374989	3	450	2	0.499978	0.0911111	5	2nd priority	Yes
1086	PZA00892.5	3	199886201	[A/G]	0.237778	0.296783	3	450	2	0.362479	0.0444444	8	1st priority	Yes
1087	PZA00824.2	2	193996904	[A/G]	0.12	0.188897	3	450	2	0.2112	0.0266667	5	2nd priority	No
1088	PZA02984.10	2	191411576	[A/G]	0.0690423	0.120288	3	449	2	0.128551	0.0222717	1	4th priority	No
1090	PZA03255.1	3	193565357	[A/G]	0.498889	0.374999	3	450	2	0.499998	0.157778	8	1st priority	Yes
1091	PHM5480.17*	1	204199508	[A/G]	0.243333	0.300442	3	450	2	0.368244	0.0466667	6	2nd priority	Yes
1092	PZA01879.1	2	22196255	[A/G]	0.112222	0.179405	3	450	2	0.199257	0.0866667	6	2nd priority	No
1093	PZA02680.1	2	213668709	[C/G]	0.171111	0.243432	3	450	2	0.283664	0.04	4	2nd priority	No
1094	PHM3852.23	3	223670292	[A/G]	0.107778	0.173829	3	450	2	0.192323	0.0733333	5	2nd priority	No
1095	PZA02408.2	5	180413515	[A/G]	0.165556	0.238125	3	450	2	0.276294	0.0422222	3	3rd priority	No
1097	PZA01304.1	5	178584058	[A/G]	0.0677778	0.118383	3	450	2	0.126368	0.0333333	0	4th priority	No
1101	PZA02260.2*	7	153012827	[C/G]	0.356667	0.353611	3	450	2	0.458911	0.0777778	7	2nd priority	Yes
1102	PHM5822.15	2	10429405	[A/T]	0.345556	0.350009	3	450	2	0.452294	0.0733333	3	3rd priority	No
1103	PZA00020.5	8	164113892	[A/G]	0.0555556	0.0994323	3	450	2	0.104938	0.0311111	2	3rd priority	No
1108	PZA02862.3	4	245035454	[A/G]	0.321111	0.340951	3	450	2	0.435998	0.0733333	8	1st priority	Yes
1110	PZA02698.3	1	272318990	[A/G]	0.214444	0.28016	3	450	2	0.336916	0.0422222	5	2nd priority	Yes
1111	PZA03119.1	3	54127608	[A/G]	0.186667	0.257544	3	450	2	0.303644	0.0444444	5	2nd priority	Yes
1112	PZA00455.14*	1	179852026	[A/G]	0.237778	0.296783	3	450	2	0.362479	0.0355556	4	2nd priority	Yes
1114	PZA01089.1	10	117372550	[A/G]	0.12	0.188897	3	450	2	0.2112	0.0311111	3	3rd priority	No
1115	PZA02011.1*	8	140212456	[A/G]	0.260045	0.310791	3	448	2	0.384843	0.0602679	4	2nd priority	Yes
1116	PZA02292.1	1	51407226	[C/G]	0.179545	0.251218	3	440	2	0.294618	0.0727273	4	2nd priority	No
1119	PZA00793.2	8	64421988	[A/C]	0.493333	0.374956	3	450	2	0.499911	0.0311111	8	1st priority	Yes
1124	PZA02281.3*	8	172057947	[A/C]	0.250559	0.305037	3	447	2	0.375559	0.0536913	5	2nd priority	Yes
1125	PHM4353.31*	7	36392983	[A/C]	0.362222	0.355297	3	450	2	0.462035	0.0444444	6	2nd priority	Yes
1126	PZA02550.1	1	55173916	[A/G]	0.156667	0.229332	3	450	2	0.264244	0.0288889	0	4th priority	No
1127	PZA00356.8	1	263637986	[A/C]	0.0633333	0.111606	3	450	2	0.118644	0.0111111	1	4th priority	No
1128	PZA01820.1	2	48526239	[A/G]	0.14	0.211808	3	450	2	0.2408	0.0311111	2	3rd priority	No
1129	PHM1190.3	6	120234344	[A/G]	0.264444	0.313356	3	450	2	0.389027	0.0222222	8	1st priority	Yes
1131	PHM1911.173	9	148570003	[A/G]	0.205682	0.27337	3	440	2	0.326754	0.0340909	5	2nd priority	Yes
1132	PHM12625.18	10	106622276	[A/G]	0.267778	0.315257	3	450	2	0.392146	0.0377778	4	2nd priority	Yes
1133	PHM10525.11	8	124752481	[A/G]	0.15067	0.223185	3	448	2	0.255937	0.046875	1	4th priority	No
1134	PZA01964.29	8	166984405	[A/G]	0.0822222	0.139535	2	450	2	0.150923	0.164444	6	2nd priority	No
1137	PZA00210.1	3	29693561	[A/G]	0.33	0.34443	3	450	2	0.4422	0.0422222	7	2nd priority	Yes
1138	PZA00981.3	5	37030384	[A/G]	0.466667	0.373886	3	450	2	0.497778	0.0488889	7	2nd priority	Yes
1139	PZA00538.18	3	206889455	[A/G]	0.121381	0.190548	3	449	2	0.213295	0.0334076	3	3rd priority	No
1140	PZB01899.1*	9	98502843	[A/G]	0.445556	0.372018	3	450	2	0.494072	0.0955556	5	2nd priority	Yes
1141	PHM15623.10	8	159897838	[A/G]	0.0844444	0.142672	3	450	2	0.154627	0.0755556	5	2nd priority	No
1143	PZA03058.22	9	19293027	[A/G]	0.10545	0.170864	3	422	2	0.188661	0.021327	9	1st priority	No
1144	PZA00987.1	5	172230823	[A/G]	0.0722222	0.125033	3	450	2	0.134012	0.0244444	2	3rd priority	No
1147	PZA00339.4	1	260297213	[A/G]	0.224444	0.287538	3	450	2	0.348138	0.0711111	9	1st priority	Yes
1148	PZB00232.2	5	63418190	[A/G]	0.0960187	0.15853	3	427	2	0.173598	0.135831	3	3rd priority	No
1149	PZA02371.6*	2	165837357	[A/C]	0.5	0.375	3	450	2	0.5	0.0933333	9	1st priority	Yes
1150	PHM3691.18	5	37794899	[A/G]	0.454444	0.372916	3	450	2	0.495849	0.0422222	7	2nd priority	Yes
1151	PZA01588.1*	1	258495441	[A/G]	0.475556	0.374402	3	450	2	0.498805	0.04	7	2nd priority	Yes
1152	PZA03240.2	1	90772275	[C/G]	0.0888889	0.148857	3	450	2	0.161975	0.0311111	2	3rd priority	No
1154	PZA02209.2*	5	180428220	[A/C]	0.424444	0.369226	3	450	2	0.488583	0.0666667	6	2nd priority	Yes
1156	PZA02090.1*	3	4138512	[A/T]	0.38	0.360185	3	450	2	0.4712	0.0222222	8	1st priority	Yes
1157	PZA02792.25	5	21771015	[A/C]	0.163333	0.235962	3	450	2	0.273311	0.0511111	3	3rd priority	No
1158	csu1171.2	1	14578606	[A/G]	0.43	0.370052	3	450	2	0.4902	0.0422222	5	2nd priority	Yes
1159	PZA02148.1	6	143875945	[A/G]	0.235556	0.295288	3	450	2	0.360138	0.0311111	3	3rd priority	No
1160	PZA02098.2	3	8109842	[A/G]	0.25406	0.307196	3	431	2	0.379027	0.0765661	9	1st priority	Yes
1161	PHM5181.10*	9	15582065	[A/G]	0.382222	0.360744	3	450	2	0.472257	0.0622222	7	2nd priority	Yes
1163	PZA00436.7*	4	6401332	[A/G]	0.434444	0.370666	3	450	2	0.491405	0.0733333	7	2nd priority	Yes
1164	sh1.12*	9	11340882	[A/G]	0.436667	0.370957	3	450	2	0.491978	0.0333333	11	1st priority	Yes
1166	PZA02049.1*	10	144025574	[C/G]	0.407778	0.36635	3	450	2	0.48299	0.0511111	10	1st priority	Yes
1168	PZB02122.1	3	145421006	[A/G]	0.142694	0.214734	3	438	2	0.244665	0.0388128	5	2nd priority	No
1169	PHM1870.20*	5	59299993	[A/G]	0.473274	0.374285	3	449	2	0.498571	0.0423163	7	2nd priority	Yes
1170	PZA02018.1	7	86401923	[A/C]	0.197778	0.266976	3	450	2	0.317323	0.0444444	4	2nd priority	Yes
1171	PZB01109.1	3	194643731	[A/G]	0.336667	0.346899	3	450	2	0.446644	0.0422222	6	2nd priority	Yes
1174	PZA01038.1	8	123599285	[A/G]	0.270179	0.316603	3	446	2	0.394365	0.0695067	1	4th priority	No
1176	PZA00323.3	9	142499873	[A/G]	0.306236	0.334636	3	449	2	0.424911	0.0334076	5	2nd priority	Yes
1177	PZA02626.1	2	144527921	[C/G]	0.21	0.276754	3	450	2	0.3318	0.0377778	4	2nd priority	Yes
1179	PZA01533.2	7	162381818	[A/G]	0.463333	0.373652	3	450	2	0.497311	0.0155556	5	2nd priority	Yes
1181	PHM3078.12*	7	5963009	[A/G]	0.337778	0.347299	3	450	2	0.447368	0.0355556	7	2nd priority	Yes
1182	PZA02372.1	1	6220547	[A/G]	0.123596	0.193173	3	445	2	0.216639	0.116854	6	2nd priority	No
1183	PHM1275.22*	1	294904743	[A/C]	0.235556	0.295288	3	450	2	0.360138	0.0311111	9	1st priority	Yes
1184	PZA00265.6*	3	55946581	[A/G]	0.362416	0.355354	3	447	2	0.462141	0.0894855	4	2nd priority	Yes
1185	PZA00693.3	9	28318787	[A/G]	0.123333	0.192864	3	450	2	0.216244	0.0244444	1	4th priority	No
1186	PZA00749.1	3	6733476	[C/G]	0.26	0.310764	3	450	2	0.3848	0.0311111	3	3rd priority	No
1188	PZA03747.1	2	7473644	[A/G]	0.121281	0.190429	3	437	2	0.213145	0.132723	3	3rd priority	No
1189	PZA01289.1*	4	169608659	[A/T]	0.348889	0.351123	3	450	2	0.454331	0.0533333	7	2nd priority	Yes
1190	PZA02393.2*	1	16530875	[A/G]	0.251701	0.305745	3	441	2	0.376695	0.031746	6	2nd priority	Yes
1191	PHM2749.10	8	171703522	[A/G]	0.305556	0.334332	3	450	2	0.424383	0.06	5	2nd priority	Yes
1193	PZA01438.1	5	2690742	[A/T]	0.111111	0.178022	3	450	2	0.197531	0.0311111	3	3rd priority	No
1194	PZA03120.1	6	57774238	[A/C]	0.36	0.354632	3	450	2	0.4608	0.0488889	10	1st priority	Yes
1195	PZA02779.1*	4	207114208	[A/G]	0.42	0.368518	3	450	2	0.4872	0.0355556	5	2nd priority	Yes
1196	PZA01919.2*	10	111260278	[C/G]	0.416667	0.367959	3	450	2	0.486111	0.06	6	2nd priority	Yes
1197	PZA00963.3*	5	207273479	[A/G]	0.347778	0.350755	3	450	2	0.453657	0.0555556	8	1st priority	Yes
1198	PZA03536.1*	4	107751353	[A/G]	0.256667	0.308777	3	450	2	0.381578	0.0333333	5	2nd priority	Yes
1199	PHM10321.11*	2	62802971	[C/G]	0.465556	0.373811	3	450	2	0.497627	0.06	9	1st priority	Yes
1200	PZA00528.1	1	8367944	[A/C]	0.0923423	0.15358	3	444	2	0.16763	0.0585586	4	2nd priority	No
1203	PZA03385.1	4	37067373	[A/C]	0.202222	0.270603	3	450	2	0.322657	0.0355556	6	2nd priority	Yes
1204	PZA01072.1	6	137479485	[A/C]	0.0611111	0.108169	3	450	2	0.114753	0.02	0	4th priority	No
1205	PZA00109.4*	3	82173052	[A/T]	0.366667	0.35659	3	450	2	0.464444	0.0444444	10	1st priority	Yes
1206	PZB01461.1	4	194092995	[A/G]	0.182628	0.253984	3	449	2	0.29855	0.0178174	0	4th priority	No
1209	PZA00571.1*	6	120679943	[A/G]	0.214444	0.28016	3	450	2	0.336916	0.0511111	7	2nd priority	Yes
1210	PHM3226.15	1	22601266	[A/G]	0.168889	0.241326	3	450	2	0.280731	0.0222222	6	2nd priority	No
1211	PZA02878.13	9	37421825	[A/G]	0.0822222	0.139535	3	450	2	0.150923	0.0355556	1	4th priority	No
1212	PZA02769.1*	5	215505432	[A/T]	0.267778	0.315257	3	450	2	0.392146	0.0466667	5	2nd priority	Yes
1213	PZA02187.1	6	139106115	[A/C]	0.495556	0.37498	3	450	2	0.49996	0.0622222	3	3rd priority	No
1214	PZA03270.2	4	76122802	[A/G]	0.0477778	0.0868505	3	450	2	0.0909901	0.0155556	2	3rd priority	No
1218	PZA00395.2*	5	202847197	[A/C]	0.43	0.370052	3	450	2	0.4902	0.0777778	11	1st priority	Yes
1219	PZA01029.1*	6	114031392	[A/G]	0.375556	0.359034	3	450	2	0.469027	0.0266667	8	1st priority	Yes
1220	PHM3512.186	5	203434263	[A/G]	0.498889	0.374999	3	450	2	0.499998	0.0466667	11	1st priority	Yes
1221	PZA03698.1*	8	155571435	[A/C]	0.376667	0.359326	3	450	2	0.469578	0.0422222	7	2nd priority	Yes
1222	PZA01819.1	9	118511506	[A/G]	0.07	0.121724	3	450	2	0.1302	0.0111111	4	2nd priority	No
1223	PZA01044.1*	7	169409684	[A/G]	0.35	0.351488	3	450	2	0.455	0.06	5	2nd priority	Yes
1224	PZA02454.2	8	18466403	[A/G]	0.0633333	0.111606	3	450	2	0.118644	0.0244444	1	4th priority	No
1225	PZA02398.2	10	99471436	[A/G]	0.167778	0.240265	3	450	2	0.279257	0.0644444	5	2nd priority	No
1227	PZA03183.5	1	46065084	[A/G]	0.148889	0.221326	3	450	2	0.253442	0.0355556	7	2nd priority	No
1229	PZA02386.2	7	154594107	[A/G]	0.077951	0.133417	3	449	2	0.143749	0.00890869	0	4th priority	No
1230	PZA02203.1*	8	55008669	[A/C]	0.288889	0.32646	3	450	2	0.410864	0.0311111	8	1st priority	Yes
1231	PZA00497.4*	2	19837491	[A/G]	0.205556	0.27327	3	450	2	0.326605	0.0511111	4	2nd priority	Yes
1232	PZA00717.15	8	68476189	[A/C]	0.3	0.3318	3	450	2	0.42	0.04	4	2nd priority	Yes
1235	PZA00380.10	3	39489960	[A/C]	0.0883669	0.148137	3	447	2	0.161116	0.082774	7	2nd priority	No
1236	PZA01623.3*	8	5112203	[A/G]	0.325556	0.342717	3	450	2	0.439138	0.0288889	9	1st priority	Yes
1237	PZA03651.1	8	146342784	[A/C]	0.421111	0.368699	3	450	2	0.487553	0.0777778	2	3rd priority	No
1238	PHM9914.11*	3	159996138	[A/G]	0.414444	0.367573	3	450	2	0.48536	0.0511111	7	2nd priority	Yes
1239	PHM904.21*	7	69232215	[C/G]	0.251111	0.30538	3	450	2	0.376109	0.0266667	7	2nd priority	Yes
1240	PZB01021.1	4	216310538	[A/G]	0.412556	0.367237	3	446	2	0.484707	0.0358744	11	1st priority	Yes
1241	PZA02527.2	10	148488692	[C/G]	0.115556	0.183514	3	450	2	0.204405	0.0222222	5	2nd priority	No
1245	PHM2828.83*	10	6121374	[A/G]	0.48	0.3746	3	450	2	0.4992	0.0577778	8	1st priority	Yes
1246	PZB00901.3	2	9401317	[A/G]	0.145556	0.217803	3	450	2	0.248738	0.0466667	4	2nd priority	No
1247	PZA01933.3	7	98070498	[A/G]	0.425556	0.369397	3	450	2	0.488916	0.0466667	5	2nd priority	Yes
1250	PZA00707.9	3	110715954	[A/T]	0.351111	0.351849	3	450	2	0.455664	0.0577778	3	3rd priority	No
1251	PZA02751.1*	5	190026246	[C/G]	0.315556	0.338666	3	450	2	0.43196	0.0311111	4	2nd priority	Yes
1252	PZA01230.1	7	46238189	[A/G]	0.118889	0.187562	3	450	2	0.209509	0.02	5	2nd priority	No
1253	PZA03604.1*	10	141831767	[A/G]	0.44	0.371374	3	450	2	0.4928	0.0355556	6	2nd priority	Yes
1254	PZA01652.1	1	14898863	[A/G]	0.487778	0.374851	3	450	2	0.499701	0.0688889	7	2nd priority	Yes
1255	PZA00856.2	1	295785198	[A/G]	0.366667	0.35659	3	450	2	0.464444	0.0711111	6	2nd priority	Yes
1256	PZA02396.14	6	-	[A/G]	0.297778	0.330762	3	450	2	0.418212	0.0444444	3	3rd priority	No
1257	PZA02941.7	10	71120345	[A/G]	0.166667	0.239198	3	450	2	0.277778	0.04	7	2nd priority	No
1259	PZA00566.5*	2	225530627	[A/G]	0.433333	0.370516	3	450	2	0.491111	0.0444444	13	1st priority	Yes
1260	PHM6111.5*	2	21990814	[A/G]	0.442222	0.371639	3	450	2	0.493323	0.0577778	7	2nd priority	Yes
1261	PHM3668.12*	2	195555350	[A/T]	0.414444	0.367573	3	450	2	0.48536	0.0644444	7	2nd priority	Yes
1266	PZA01292.1	10	109633741	[A/G]	0.23	0.291471	3	450	2	0.3542	0.02	5	2nd priority	Yes
1268	PZA00527.10*	2	216833071	[A/G]	0.486667	0.374822	3	450	2	0.499644	0.0622222	7	2nd priority	Yes
1270	PZB01062.3*	1	56846728	[A/G]	0.35	0.351488	3	450	2	0.455	0.0422222	8	1st priority	Yes
1272	PZA02654.3	3	178773618	[A/T]	0.0985915	0.161946	3	426	2	0.177743	0.0375587	2	3rd priority	No
1273	PZA01715.1*	9	142948545	[A/G]	0.37619	0.359201	3	420	2	0.469342	0.0571429	6	2nd priority	Yes
1274	PZA01374.1	2	28316042	[A/G]	0.106667	0.172418	3	450	2	0.190578	0.04	4	2nd priority	No
1275	PZA00158.2	6	14057156	[A/G]	0.497758	0.374995	3	446	2	0.49999	0.183857	9	1st priority	Yes
1276	PHM13619.5	1	22281738	[A/C]	0.106667	0.172418	3	450	2	0.190578	0.0133333	3	3rd priority	No
1277	PZA02068.1	5	204198466	[A/G]	0.224444	0.287538	3	450	2	0.348138	0.0311111	4	2nd priority	Yes
1278	PZA00887.1*	1	10934676	[C/G]	0.435556	0.370812	3	450	2	0.491694	0.0533333	7	2nd priority	Yes
1279	PZA01294.2	5	169099372	[A/G]	0.449095	0.372395	3	442	2	0.494817	0.0972851	9	1st priority	Yes
1280	PHM12992.5	5	38502372	[A/G]	0.398889	0.364568	3	450	2	0.479553	0.0422222	12	1st priority	Yes
1281	PHM5296.6	5	180603557	[A/G]	0.34	0.348089	3	450	2	0.4488	0.0444444	2	3rd priority	No
1282	PZA00473.5*	6	124407006	[A/G]	0.423333	0.369053	3	450	2	0.488244	0.0466667	8	1st priority	Yes
1284	PZA02418.2*	2	214647155	[A/G]	0.316667	0.339129	3	450	2	0.432778	0.0333333	12	1st priority	Yes
1285	PZA02207.1*	5	49203492	[A/G]	0.288889	0.32646	3	450	2	0.410864	0.0488889	4	2nd priority	Yes
1287	PZA02358.1*	4	11329241	[A/G]	0.472222	0.374227	3	450	2	0.498457	0.0466667	4	2nd priority	Yes
1288	PZA02236.1	7	101321750	[A/T]	0.138889	0.21059	3	450	2	0.239198	0.0288889	4	2nd priority	No
1290	PZA01791.2*	9	77467426	[A/G]	0.316667	0.339129	3	450	2	0.432778	0.0511111	6	2nd priority	Yes
1291	PZA01921.20	1	261313627	[A/G]	0.217149	0.282194	3	449	2	0.339991	0.0512249	2	3rd priority	No
1292	PZA02014.3	1	212557676	[A/G]	0.165556	0.238125	3	450	2	0.276294	0.0244444	1	4th priority	No
1293	PZA01866.1*	1	51576563	[A/C]	0.443333	0.371768	3	450	2	0.493578	0.0288889	7	2nd priority	Yes
1295	PZA03047.12	6	20837504	[A/G]	0.347778	0.350755	3	450	2	0.453657	0.0555556	7	2nd priority	Yes
1297	PHM2423.33	3	227682146	[A/C]	0.464444	0.373733	3	450	2	0.497472	0.0666667	7	2nd priority	Yes
1298	PZA03054.5	3	31695534	[A/G]	0.223831	0.287096	3	449	2	0.347461	0.0378619	8	1st priority	Yes
1300	PHM4757.14	8	151452567	[A/C]	0.162222	0.234871	3	450	2	0.271812	0.0488889	7	2nd priority	No
1302	an1.5	1	175504926	[A/G]	0.0733333	0.126675	3	450	2	0.135911	0.00888889	0	4th priority	No
1303	PHM5435.25	10	144239494	[A/G]	0.344444	0.349631	3	450	2	0.451605	0.0311111	6	2nd priority	Yes
1304	PZA02480.1*	5	214953055	[A/G]	0.313333	0.337727	3	450	2	0.430311	0.0355556	9	1st priority	Yes
1306	PZA01597.1	10	61603189	[A/C]	0.351111	0.351849	3	450	2	0.455664	0.0533333	11	1st priority	Yes
1307	PZD00055.1*	9	142271281	[A/G]	0.428889	0.369892	3	450	2	0.489886	0.04	8	1st priority	Yes
1308	PZA00511.3	9	143084110	[C/G]	0.133333	0.204405	3	450	2	0.231111	0.0888889	4	2nd priority	No
1309	PZA00118.1	8	126154819	[A/G]	0.178889	0.250623	3	450	2	0.293775	0.0422222	3	3rd priority	No
1310	PHM11114.7	8	70899841	[A/G]	0.412222	0.367176	3	450	2	0.48459	0.0288889	7	2nd priority	Yes
1311	PZA02981.2*	5	166468431	[A/T]	0.302222	0.332824	3	450	2	0.421768	0.0577778	9	1st priority	Yes
1312	PHM1218.6	9	11342096	[A/G]	0.145556	0.217803	3	450	2	0.248738	0.0333333	6	2nd priority	No
1313	PHM3137.17	5	7487050	[A/G]	0.117778	0.186219	3	450	2	0.207812	0.0266667	8	1st priority	No
1314	PZA02612.1	7	48612205	[A/C]	0.197778	0.266976	3	450	2	0.317323	0.0355556	2	3rd priority	No
1315	PZA00191.5*	5	2123914	[A/G]	0.38	0.360185	3	450	2	0.4712	0.0488889	10	1st priority	Yes
1316	PZA01216.1*	1	203035464	[A/G]	0.451111	0.372598	3	450	2	0.49522	0.0488889	8	1st priority	Yes
1318	PZA02423.1*	3	229178560	[A/C]	0.192222	0.262326	3	450	2	0.310546	0.0288889	4	2nd priority	Yes
1319	PZA00214.1	6	91704092	[A/T]	0.373333	0.358441	3	450	2	0.467911	0.0488889	5	2nd priority	Yes
1320	PZA03638.1	8	118438296	[A/T]	0.06	0.106438	3	450	2	0.1128	0.0133333	2	3rd priority	No
1321	PZA01810.2*	4	203767481	[A/G]	0.308889	0.335809	3	450	2	0.426953	0.0577778	9	1st priority	Yes
1322	PZA00683.4	4	6612213	[A/C]	0.262222	0.312069	3	450	2	0.386923	0.0622222	3	3rd priority	No
1323	PZA02296.1*	3	-	[A/G]	0.444444	0.371895	3	450	2	0.493827	0.0311111	8	1st priority	Yes
1324	PZA00836.1	5	210391820	[A/G]	0.246667	0.302585	3	450	2	0.371644	0.04	2	3rd priority	No
1325	PZA00379.2	8	65657055	[A/G]	0.453333	0.372813	3	450	2	0.495644	0.0533333	4	2nd priority	Yes
1326	PZA01280.2	2	149428645	[A/G]	0.303333	0.33333	3	450	2	0.422644	0.0422222	10	1st priority	Yes
1327	PZA00529.4*	4	240769260	[A/G]	0.288889	0.32646	3	450	2	0.410864	0.0444444	5	2nd priority	Yes
1329	PZA01284.6	5	11990631	[A/T]	0.137778	0.209366	3	450	2	0.23759	0.04	5	2nd priority	No
1330	PZA03459.1	4	134292522	[A/G]	0.288889	0.32646	3	450	2	0.410864	0.0444444	11	1st priority	Yes
1331	PHM1959.26	3	168443563	[A/G]	0.322222	0.341397	3	450	2	0.43679	0.0444444	7	2nd priority	Yes
1332	PHM4080.15*	7	20240404	[A/G]	0.321111	0.340951	3	450	2	0.435998	0.0377778	5	2nd priority	Yes
1333	PHM1745.16*	3	140079003	[A/G]	0.465556	0.373811	3	450	2	0.497627	0.0555556	7	2nd priority	Yes
1335	kip1.3*	1	255577993	[A/G]	0.394444	0.36361	3	450	2	0.477716	0.0511111	10	1st priority	Yes
1336	PZA00440.1*	6	22404308	[C/G]	0.5	0.375	3	450	2	0.5	0.0755556	8	1st priority	Yes
1337	PZA00130.9*	10	143269455	[A/G]	0.299327	0.331487	3	446	2	0.419461	0.0336323	7	2nd priority	Yes
1339	PZA03613.1	1	2914171	[A/T]	0.07	0.121724	3	450	2	0.1302	0.0644444	1	4th priority	No
1340	vdac1a.1*	2	173767689	[C/G]	0.353333	0.352563	3	450	2	0.456978	0.0755556	8	1st priority	Yes
1341	PZA03166.1*	7	137632654	[A/G]	0.365556	0.356271	3	450	2	0.463849	0.0377778	11	1st priority	Yes
1342	PHM15427.11	4	33862684	[A/G]	0.412222	0.367176	3	450	2	0.48459	0.0466667	10	1st priority	Yes
1343	PZA02278.1	1	270002291	[A/G]	0.137778	0.209366	3	450	2	0.23759	0.0177778	6	2nd priority	No
1344	PZA03069.8	6	81808446	[A/G]	0.473333	0.374288	3	450	2	0.498578	0.0488889	10	1st priority	Yes
1345	PZA02367.1	5	862416	[A/G]	0.103604	0.16849	3	444	2	0.18574	0.103604	1	4th priority	No
1346	PZA03191.4	3	185290390	[A/G]	0.225446	0.288256	3	448	2	0.349241	0.111607	8	1st priority	Yes
1347	PZA00100.10	3	5480277	[A/G]	0.23	0.291471	3	450	2	0.3542	0.0244444	6	2nd priority	Yes
1348	PZA03659.1*	2	173848095	[A/G]	0.438889	0.371238	3	450	2	0.492531	0.0466667	9	1st priority	Yes
1349	PHM3342.31	3	216028374	[A/G]	0.177778	0.249613	3	450	2	0.292346	0.0266667	3	3rd priority	No
1350	PHM13687.14	10	117796822	[A/G]	0.248889	0.303991	3	450	2	0.373886	0.0311111	7	2nd priority	Yes
1351	PZA00936.1	4	241050436	[A/G]	0.36	0.354632	3	450	2	0.4608	0.111111	9	1st priority	Yes
1352	PZA03551.1*	1	12208404	[A/G]	0.46	0.373395	3	450	2	0.4968	0.0577778	5	2nd priority	Yes
1354	PZA01999.3	9	23217376	[C/G]	0.141111	0.213019	3	450	2	0.242398	0.0333333	12	1st priority	No
1356	PZA01972.14	8	111333947	[C/G]	0.274444	0.318948	3	450	2	0.398249	0.0422222	7	2nd priority	Yes
1358	PZA02606.1	6	82066396	[C/G]	0.112222	0.179405	3	450	2	0.199257	0.0244444	2	3rd priority	No
1359	PZA02969.9	10	143676084	[A/G]	0.396667	0.364094	3	450	2	0.478644	0.0644444	7	2nd priority	Yes
1360	PZA03203.2*	4	90203822	[A/G]	0.328889	0.344006	3	450	2	0.441442	0.0177778	9	1st priority	Yes
1361	PHM934.19	8	116786833	[A/G]	0.322222	0.341397	3	450	2	0.43679	0.0355556	3	3rd priority	No
1362	PHM4711.14	8	6659560	[A/G]	0.156667	0.229332	3	450	2	0.264244	0.0644444	7	2nd priority	No
1363	PZA03176.4	7	151510758	[A/C]	0.346847	0.350444	3	444	2	0.453088	0.0405405	9	1st priority	Yes
1365	PHM4303.16	9	146470665	[C/G]	0.0666667	0.116701	3	450	2	0.124444	0.04	5	2nd priority	No
1366	PZA01445.1	7	53160767	[A/C]	0.0577778	0.102952	3	450	2	0.108879	0.0177778	5	2nd priority	No
1367	PZA00057.2	4	155043539	[A/G]	0.108889	0.175234	3	450	2	0.194064	0.0266667	3	3rd priority	No
1369	PZA02676.2*	5	60072336	[A/G]	0.425556	0.369397	3	450	2	0.488916	0.0377778	6	2nd priority	Yes
1370	PHM5572.19*	4	35384118	[A/G]	0.472222	0.374227	3	450	2	0.498457	0.0333333	8	1st priority	Yes
1371	PHM5599.20*	4	239237605	[A/G]	0.297778	0.330762	3	450	2	0.418212	0.0666667	7	2nd priority	Yes
1372	PZB01944.1	4	-	[A/G]	0.264509	0.313393	3	448	2	0.389088	0.0379464	6	2nd priority	Yes
1373	PZA02653.12	5	5917587	[A/G]	0.0655556	0.115011	3	450	2	0.122516	0.0244444	4	2nd priority	No
1374	PZA01073.1	10	144549995	[A/G]	0.157016	0.229684	3	449	2	0.264723	0.0155902	1	4th priority	No
1375	PHM15474.5*	3	53548967	[A/G]	0.488889	0.374877	3	450	2	0.499753	0.0577778	8	1st priority	Yes
1376	PZA02194.1	4	180309373	[A/G]	0.164444	0.237046	3	450	2	0.274805	0.0311111	3	3rd priority	No
1377	PHM9695.8	8	12401723	[A/G]	0.115556	0.183514	3	450	2	0.204405	0.0133333	3	3rd priority	No
1378	PHM7953.11	2	195938696	[A/G]	0.433333	0.370516	3	450	2	0.491111	0.0266667	7	2nd priority	Yes
1379	PZA01601.1*	8	8404207	[A/C]	0.2	0.2688	3	450	2	0.32	0.0533333	4	2nd priority	Yes
1380	PZA00409.17	10	62062819	[A/T]	0.16	0.232673	3	450	2	0.2688	0.0266667	2	3rd priority	No
1381	PZB00869.4	5	32366193	[A/G]	0.308889	0.335809	3	450	2	0.426953	0.0577778	4	2nd priority	Yes
1384	PZA02320.1	10	132256848	[A/C]	0.264444	0.313356	3	450	2	0.389027	0.0666667	8	1st priority	Yes
1385	PZA01371.1	5	8220010	[A/G]	0.216518	0.281722	3	448	2	0.339276	0.0446429	7	2nd priority	Yes
1386	PZA03247.1	4	35769506	[C/G]	0.287778	0.325905	3	450	2	0.409923	0.0422222	4	2nd priority	Yes
1388	PZA01360.3	3	223867414	[A/T]	0.0988889	0.162339	3	450	2	0.17822	0.02	6	2nd priority	No
1389	PZA00581.3*	3	48747913	[A/G]	0.372768	0.358288	3	448	2	0.467624	0.0446429	9	1st priority	Yes
1390	PZA02299.16*	3	130082791	[A/G]	0.224444	0.287538	3	450	2	0.348138	0.0355556	9	1st priority	Yes
1391	PZA00904.1	8	165809816	[A/G]	0.423077	0.369013	3	442	2	0.488166	0.0904977	7	2nd priority	Yes
1392	PZA03321.4	2	234574991	[A/C]	0.0633333	0.111606	3	450	2	0.118644	0.0244444	2	3rd priority	No
1393	PZA03416.7	9	16980092	[A/G]	0.152222	0.224793	3	450	2	0.258101	0.0511111	4	2nd priority	No
1394	PHM12706.14*	1	212356401	[A/G]	0.492222	0.374939	3	450	2	0.499879	0.0733333	6	2nd priority	Yes
1396	PZA00225.8*	9	104537847	[A/G]	0.195556	0.265132	3	450	2	0.314627	0.0444444	7	2nd priority	Yes
1397	PZA02174.2*	8	4101256	[A/C]	0.464444	0.373733	3	450	2	0.497472	0.04	7	2nd priority	Yes
1399	PHM5794.13*	6	156740198	[A/G]	0.33	0.34443	3	450	2	0.4422	0.0333333	8	1st priority	Yes
1401	PZA01267.3*	1	76054042	[A/G]	0.235556	0.295288	3	450	2	0.360138	0.0533333	9	1st priority	Yes
1402	PZA01241.2*	10	130452676	[A/C]	0.406667	0.366137	3	450	2	0.482578	0.0311111	13	1st priority	Yes
1403	PZA02948.24	6	25123147	[A/G]	0.183333	0.254611	3	450	2	0.299444	0.0111111	4	2nd priority	Yes
1405	PZA02614.2	4	206188976	[A/G]	0.447778	0.372258	3	450	2	0.494546	0.0333333	5	2nd priority	Yes
1407	PZA00355.2	6	78756133	[C/G]	0.469121	0.374045	3	421	2	0.498093	0.0308789	10	1st priority	Yes
1408	PZA03205.1	4	202883367	[A/G]	0.345556	0.350009	3	450	2	0.452294	0.0511111	9	1st priority	Yes
1409	PZA02356.7*	5	180603220	[A/C]	0.308889	0.335809	3	450	2	0.426953	0.0311111	4	2nd priority	Yes
1410	PZB01227.6	1	288441343	[A/T]	0.242222	0.29972	3	450	2	0.367101	0.0666667	7	2nd priority	Yes
1413	PZA01909.2	7	6437808	[A/G]	0.122222	0.191548	3	450	2	0.214568	0.0133333	4	2nd priority	No
1415	PZA01352.5*	2	226450168	[A/G]	0.341111	0.34848	3	450	2	0.449509	0.0644444	9	1st priority	Yes
1416	PHM5502.31	3	67284067	[A/G]	0.400227	0.364847	3	441	2	0.480091	0.0702948	8	1st priority	Yes
1418	PZA02645.2	3	101980017	[A/G]	0.317778	0.33959	3	450	2	0.43359	0.0622222	4	2nd priority	Yes
1419	PZA03644.1*	2	170899849	[A/G]	0.247778	0.30329	3	450	2	0.372768	0.0511111	5	2nd priority	Yes
1420	PZA01799.1	9	9885916	[A/G]	0.398889	0.364568	3	450	2	0.479553	0.06	7	2nd priority	Yes
1421	PHM1307.11	4	63722896	[A/G]	0.0879733	0.147593	3	449	2	0.160468	0.122494	6	2nd priority	No
1422	PHM2885.31	3	165901548	[A/G]	0.0744444	0.12831	3	450	2	0.137805	0.0288889	0	4th priority	No
1423	PZA01744.1	7	168991227	[C/G]	0.358889	0.354295	3	450	2	0.460175	0.0511111	10	1st priority	Yes
1425	PZA02853.11	10	25966022	[C/G]	0.137778	0.209366	3	450	2	0.23759	0.0355556	4	2nd priority	No
1428	PHM18513.156*	10	136530988	[A/G]	0.494444	0.374969	3	450	2	0.499938	0.104444	6	2nd priority	Yes
1429	PZA01233.1*	3	216768577	[A/G]	0.231111	0.292244	3	450	2	0.355398	0.0311111	4	2nd priority	Yes
1431	PZA01527.1	6	58469514	[A/C]	0.08	0.136366	3	450	2	0.1472	0.0133333	6	2nd priority	No
1432	PZA03458.1	3	203318583	[A/G]	0.186667	0.257544	3	450	2	0.303644	0.0577778	9	1st priority	Yes
1433	PZA00455.16	1	179851941	[A/C]	0.122449	0.191817	3	441	2	0.21491	0.031746	3	3rd priority	No
1434	PHM3626.3	2	125642617	[A/G]	0.5	0.375	3	450	2	0.5	0.0533333	2	3rd priority	No
1435	PZB02179.1	3	157640380	[A/G]	0.435556	0.370812	3	450	2	0.491694	0.0444444	5	2nd priority	Yes
1436	PHM18195.6	10	106780623	[A/G]	0.152222	0.224793	3	450	2	0.258101	0.0422222	3	3rd priority	No
1437	PZA02516.1	3	208180034	[A/C]	0.140878	0.212765	3	433	2	0.242062	0.0831409	4	2nd priority	No
1438	zb21.1*	3	37536931	[A/G]	0.282222	0.323074	3	450	2	0.405146	0.0488889	4	2nd priority	Yes
1439	PZA03069.4*	6	81808364	[A/G]	0.482222	0.374684	3	450	2	0.499368	0.0755556	12	1st priority	Yes
1440	PZA01079.1	8	14123731	[A/G]	0.0733333	0.126675	3	450	2	0.135911	0.0444444	2	3rd priority	No
1441	PZA01210.1	7	75099046	[A/G]	0.338889	0.347696	3	450	2	0.448086	0.06	9	1st priority	Yes
1443	PZA03070.9*	3	43868043	[A/C]	0.458889	0.373304	3	450	2	0.49662	0.0466667	6	2nd priority	Yes
1445	PHM9418.11	1	96545939	[A/G]	0.0933333	0.154923	3	450	2	0.169244	0.0222222	0	4th priority	No
1446	PZA03670.1	9	130886940	[A/C]	0.338889	0.347696	3	450	2	0.448086	0.0244444	10	1st priority	Yes
1449	PZA01672.1*	6	154495634	[A/G]	0.492222	0.374939	3	450	2	0.499879	0.0511111	9	1st priority	Yes
1450	PZA00390.7	2	206974778	[A/G]	0.212222	0.278467	3	450	2	0.334368	0.0422222	9	1st priority	Yes
1451	PHM14046.9	8	169471006	[C/G]	0.121111	0.190226	3	450	2	0.212886	0.0288889	3	3rd priority	No
1452	PZA01210.2	7	75098939	[A/G]	0.0522222	0.0940906	3	450	2	0.0989901	0.0155556	4	2nd priority	No
1454	PZA03596.1*	9	90436248	[A/G]	0.33	0.34443	3	450	2	0.4422	0.0511111	9	1st priority	Yes
1455	PHM11985.27	6	147389036	[A/G]	0.323333	0.341841	3	450	2	0.437578	0.131111	6	2nd priority	Yes
1456	PZA03714.1	5	175463023	[A/G]	0.166667	0.239198	3	450	2	0.277778	0.0355556	3	3rd priority	No
1457	PHM13623.14	4	35051574	[A/C]	0.0444444	0.081331	3	450	2	0.0849383	0.00888889	1	4th priority	No
1458	PHM2769.43*	5	57831576	[A/G]	0.26	0.310764	3	450	2	0.3848	0.0622222	5	2nd priority	Yes
1459	PHM4134.8*	8	105795742	[C/G]	0.308889	0.335809	3	450	2	0.426953	0.0711111	10	1st priority	Yes
1460	PZA02266.3	2	225835345	[A/C]	0.341111	0.34848	3	450	2	0.449509	0.06	6	2nd priority	Yes
1462	PZB01301.5	10	9748559	[A/G]	0.408889	0.366561	3	450	2	0.483398	0.0711111	12	1st priority	Yes
1464	PZA02753.1	5	7216587	[A/G]	0.0806818	0.137341	2	440	2	0.148345	0.161364	3	3rd priority	No
1465	PZA01690.7*	7	123122705	[A/G]	0.186916	0.257762	3	428	2	0.303957	0.0560748	6	2nd priority	Yes
1466	PZB01454.1	8	145713853	[A/G]	0.281111	0.322496	3	450	2	0.404175	0.0777778	6	2nd priority	Yes
1468	PZA02373.1*	7	161618509	[A/G]	0.452222	0.372707	3	450	2	0.495435	0.0822222	6	2nd priority	Yes
1469	PZA02411.3	5	192326110	[A/G]	0.371111	0.357836	3	450	2	0.466775	0.0222222	10	1st priority	Yes
1470	PZA01962.12*	3	178229838	[A/T]	0.477778	0.374506	3	450	2	0.499012	0.0622222	7	2nd priority	Yes
1471	PZA02219.2	10	118308828	[C/G]	0.145556	0.217803	3	450	2	0.248738	0.0555556	2	3rd priority	No
1473	PZA03597.1	4	74239902	[A/G]	0.397778	0.364332	3	450	2	0.479101	0.0444444	11	1st priority	Yes
1474	PZA01766.1	4	183610048	[A/G]	0.275556	0.319549	3	450	2	0.399249	0.124444	3	3rd priority	No
1476	PZB01111.8*	10	134034407	[A/C]	0.347778	0.350755	3	450	2	0.453657	0.0511111	7	2nd priority	Yes
1477	PZA01363.2	8	82582575	[C/G]	0.340757	0.348356	3	449	2	0.449283	0.23608	7	2nd priority	Yes
1478	PZA02252.2	9	136597740	[A/G]	0.136667	0.208135	3	450	2	0.235978	0.06	4	2nd priority	No
1479	PZA03645.1*	7	73892322	[A/G]	0.425556	0.369397	3	450	2	0.488916	0.06	5	2nd priority	Yes
1481	PHM816.29	9	142044016	[A/G]	0.472222	0.374227	3	450	2	0.498457	0.0555556	7	2nd priority	Yes
1482	PZA00889.2*	6	163201925	[A/C]	0.367778	0.356906	3	450	2	0.465035	0.0555556	4	2nd priority	Yes
1483	PZA00363.7*	3	132192069	[A/G]	0.379854	0.360148	3	412	2	0.47113	0.0898058	7	2nd priority	Yes
1484	PZA00980.1	5	203778507	[A/G]	0.327778	0.34358	3	450	2	0.440679	0.0777778	2	3rd priority	No
1485	PZA01425.2	6	77189564	[A/G]	0.316667	0.339129	3	450	2	0.432778	0.237778	9	1st priority	Yes
1486	PHM13360.13	2	107146579	[A/G]	0.318889	0.340047	3	450	2	0.434398	0.0644444	7	2nd priority	Yes
1488	PZA00155.1	4	220885121	[A/G]	0.152222	0.224793	3	450	2	0.258101	0.0288889	3	3rd priority	No
1491	PZA01909.1	7	6437899	[C/G]	0.16	0.232673	3	450	2	0.2688	0.0133333	6	2nd priority	No
1492	PZD00022.5*	2	233128511	[A/C]	0.427778	0.36973	3	450	2	0.489568	0.0333333	6	2nd priority	Yes
1493	PZA00418.2*	7	71717601	[A/G]	0.444444	0.371895	3	450	2	0.493827	0.04	10	1st priority	Yes
1494	PHM3330.25	9	128515174	[A/G]	0.132222	0.203149	3	450	2	0.229479	0.0288889	8	1st priority	No
1495	PZA01807.1	1	297315711	[A/G]	0.201559	0.270067	3	449	2	0.321866	0.144766	4	2nd priority	Yes
1496	PHM4621.57	3	165800369	[A/G]	0.433185	0.370496	3	449	2	0.491071	0.100223	8	1st priority	Yes
1497	PZA02134.3	3	66922282	[A/G]	0.05	0.0904875	3	450	2	0.095	0.0155556	0	4th priority	No
1498	PZA00667.2	3	161516227	[A/G]	0.403333	0.365481	3	450	2	0.481311	0.0688889	8	1st priority	Yes
1499	PZB02002.1	3	133483395	[A/G]	0.127778	0.198059	3	450	2	0.222901	0.0288889	5	2nd priority	No
1500	PHM4647.8	5	32599447	[C/G]	0.315556	0.338666	3	450	2	0.43196	0.0355556	7	2nd priority	Yes
1501	PZA03322.3	4	242019760	[A/T]	0.228889	0.290694	3	450	2	0.352998	0.04	7	2nd priority	Yes
1502	PZA01154.1*	3	216028207	[A/G]	0.376667	0.359326	3	450	2	0.469578	0.0555556	6	2nd priority	Yes
1503	PHM9374.5*	9	17653676	[A/G]	0.232222	0.293012	3	450	2	0.35659	0.0422222	5	2nd priority	Yes
1504	PHM3922.32*	10	17722938	[A/G]	0.448889	0.372374	3	450	2	0.494775	0.08	8	1st priority	Yes
1505	PZA02012.7	2	218287518	[A/G]	0.1	0.1638	3	450	2	0.18	0.0222222	5	2nd priority	No
1506	PZA03469.1	9	42852818	[A/G]	0.0622222	0.109892	3	450	2	0.116701	0.0444444	0	4th priority	No
1508	PZA02141.1	6	164999362	[A/G]	0.133333	0.204405	3	450	2	0.231111	0.0355556	4	2nd priority	No
1509	PHM9241.13	7	5101361	[A/G]	0.25	0.304688	3	450	2	0.375	0.0333333	9	1st priority	Yes
1510	PZA01462.1*	6	155546716	[A/G]	0.402222	0.365257	3	450	2	0.480879	0.0622222	6	2nd priority	Yes
1511	PZA03152.3	4	147044805	[A/G]	0.132222	0.203149	3	450	2	0.229479	0.0333333	5	2nd priority	No
1512	PHM2350.17*	8	23985819	[A/C]	0.492222	0.374939	3	450	2	0.499879	0.0377778	6	2nd priority	Yes
1513	PZA03189.4	1	64261105	[A/C]	0.358889	0.354295	3	450	2	0.460175	0.0777778	3	3rd priority	No
1514	PHM2770.19*	10	72565410	[A/C]	0.301111	0.332314	3	450	2	0.420886	0.0333333	10	1st priority	Yes
1515	PZD00027.2	3	169757334	[A/G]	0.391982	0.36306	3	449	2	0.476664	0.111359	6	2nd priority	Yes
1516	PZA00978.1	1	282929327	[A/T]	0.114444	0.182151	3	450	2	0.202694	0.0288889	5	2nd priority	No
1517	PZA02359.10*	1	293907804	[A/G]	0.365556	0.356271	3	450	2	0.463849	0.0288889	10	1st priority	Yes
1519	PHM8527.2*	4	17307041	[A/T]	0.173333	0.245514	3	450	2	0.286578	0.0488889	6	2nd priority	Yes
1521	PZA02167.2*	Unknown	-	[A/G]	0.49	0.3749	3	450	2	0.4998	0.0733333	11	1st priority	Yes
1522	PZA00060.2*	9	124619718	[A/G]	0.192222	0.262326	3	450	2	0.310546	0.0644444	4	2nd priority	Yes
1523	PZA03606.1	10	141829598	[A/T]	0.265556	0.313994	3	450	2	0.390072	0.0377778	4	2nd priority	Yes
1526	PZB00752.1*	7	131103240	[A/C]	0.334452	0.346092	3	447	2	0.445188	0.0290828	6	2nd priority	Yes
1527	PZA00804.1	2	212078562	[A/G]	0.114444	0.182151	3	450	2	0.202694	0.0377778	4	2nd priority	No
1529	PZA03564.1*	4	86797748	[A/C]	0.375556	0.359034	3	450	2	0.469027	0.0222222	10	1st priority	Yes
1530	PZA03196.1	10	124005403	[A/G]	0.270694	0.316889	3	447	2	0.394837	0.0894855	5	2nd priority	Yes
1531	PZA02578.1	10	146553963	[A/G]	0.15625	0.22891	3	448	2	0.263672	0.0803571	3	3rd priority	No
1533	PZA00803.3	2	196001003	[A/C]	0.339535	0.347925	3	430	2	0.448502	0.111628	7	2nd priority	Yes
1534	PHM6428.11	8	22422817	[A/G]	0.336689	0.346907	3	447	2	0.446659	0.0290828	3	3rd priority	No
1535	PZA00635.7*	2	59600768	[A/T]	0.457778	0.373211	3	450	2	0.496435	0.0577778	7	2nd priority	Yes
1536	PZA03092.7*	5	11992705	[A/G]	0.25	0.304688	3	450	2	0.375	0.0466667	7	2nd priority	Yes
