# Supplementary material for: Molecular characterization of diverse CIMMYT maize inbred lines from eastern and southern Africa using single nucleotide polymorphic markers
Source: BMC Genomics. 2012 Mar 25;13:113. doi: 10.1186/1471-2164-13-113 (PMC3362765; doi:10.1186/1471-2164-13-113)
Supplement: Additional file 3 — Table S3 Population structure summary for heterotic groups. [file 1471-2164-13-113-S3.XLSX]

## Sheet: K2
K2 run1
S/N	Entry	(%Miss)	Pop1	Pop2	Group-Run1	Group-Run2	Group-Run3
1	1	-3	0.036	0.964	2	2	2
2	2	0	0.056	0.944	2	2	2
3	7	0	0.184	0.816	2	2	2
4	8	0	0.152	0.848	2	2	2
5	9	0	0.931	0.069	1	1	1
6	11	0	0.632	0.368	1	1	1
7	13	0	0.657	0.343	1	1	1
8	14	0	0.072	0.928	2	2	2
9	15	0	0.209	0.791	2	2	2
10	16	0	0.176	0.824	2	2	2
11	17	0	0.226	0.774	2	2	2
12	21	0	0.424	0.576	Mixed	Mixed	Mixed
13	22	0	0.299	0.701	2	2	2
14	25	0	0.281	0.719	2	2	2
15	26	0	0.007	0.993	2	2	2
16	38	0	0.278	0.722	2	2	2
17	39	0	0.341	0.659	2	2	2
18	44	0	0.14	0.86	2	2	2
19	45	0	0.493	0.507	Mixed	Mixed	Mixed
20	46	0	0.301	0.699	2	2	2
21	51	0	0.254	0.746	2	2	2
22	57	0	0.629	0.371	1	1	1
23	60	0	0.307	0.693	2	2	2
24	65	0	0.089	0.911	2	2	2
25	66	0	0.008	0.992	2	2	2
26	67	0	0.147	0.853	2	2	2
27	68	0	0.284	0.716	2	2	2
28	69	0	0.017	0.983	2	2	2
29	70	0	0.026	0.974	2	2	2
30	71	0	0.259	0.741	2	2	2
31	77	0	0.323	0.677	2	2	2
32	79	0	0.173	0.827	2	2	2
33	85	0	0.089	0.911	2	2	2
34	89	0	0.006	0.994	2	2	2
35	92	0	0.155	0.845	2	2	2
36	95	0	0.09	0.91	2	2	2
37	98	0	0.078	0.922	2	2	2
38	101	0	0.007	0.993	2	2	2
39	128	0	0.254	0.746	2	2	2
40	220	0	0.096	0.904	2	2	2
41	221	0	0.284	0.716	2	2	2
42	226	-1	0.077	0.923	2	2	2
43	227	0	0.007	0.993	2	2	2
44	228	0	0.67	0.33	1	1	1
45	229	0	0.208	0.792	2	2	2
46	231	-4	0.187	0.813	2	2	2
47	234	0	0.241	0.759	2	2	2
48	235	0	0.219	0.781	2	2	2
49	238	-1	0.249	0.751	2	2	2
50	239	-1	0.168	0.832	2	2	2
51	241	0	0.004	0.996	2	2	2
52	243	0	0.181	0.819	2	2	2
53	244	0	0.161	0.839	2	2	2
54	246	0	0.148	0.852	2	2	2
55	247	-1	0.011	0.989	2	2	2
56	248	-2	0.007	0.993	2	2	2
57	249	0	0.009	0.991	2	2	2
58	250	0	0.012	0.988	2	2	2
59	251	0	0.006	0.994	2	2	2
60	252	0	0.171	0.829	2	2	2
61	254	0	0.005	0.995	2	2	2
62	255	-2	0.004	0.996	2	2	2
63	256	-2	0.147	0.853	2	2	2
64	257	0	0.048	0.952	2	2	2
65	259	0	0.24	0.76	2	2	2
66	260	0	0.004	0.996	2	2	2
67	261	-1	0.004	0.996	2	2	2
68	262	-1	0.795	0.205	1	1	1
69	264	-5	0.324	0.676	2	2	2
70	265	-2	0.007	0.993	2	2	2
71	268	-1	0.016	0.984	2	2	2
72	269	0	0.962	0.038	1	1	1
73	270	0	0.071	0.929	2	2	2
74	271	-1	0.145	0.855	2	2	2
75	278	0	0.174	0.826	2	2	2
76	279	0	0.176	0.824	2	2	2
77	280	-3	0.074	0.926	2	2	2
78	281	0	0.173	0.827	2	2	2
79	282	-4	0.121	0.879	2	2	2
80	283	-1	0.028	0.972	2	2	2
81	284	-5	0.632	0.368	1	1	1
82	285	-4	0.587	0.413	Mixed	Mixed	Mixed
83	286	0	0.008	0.992	2	2	2
84	299	0	0.745	0.255	1	1	1
85	302	0	0.784	0.216	1	1	1
86	307	0	0.992	0.008	1	1	1
87	308	0	0.983	0.017	1	1	1
88	326	0	0.998	0.002	1	1	1
89	327	0	0.998	0.002	1	1	1
90	328	0	0.998	0.002	1	1	1
91	329	0	0.998	0.002	1	1	1
92	330	0	0.998	0.002	1	1	1
93	331	0	0.997	0.003	1	1	1
94	347	0	0.562	0.438	Mixed	Mixed	Mixed
95	374	0	0.269	0.731	2	2	2
96	377	0	0.266	0.734	2	2	2
97	378	0	0.064	0.936	2	2	2
98	380	0	0.425	0.575	Mixed	Mixed	Mixed
99	389	0	0.332	0.668	2	2	2
100	390	0	0.321	0.679	2	2	2
101	391	0	0.3	0.7	2	2	2
102	392	0	0.998	0.002	1	1	1
103	393	0	0.017	0.983	2	2	2
104	394	0	0.999	0.001	1	1	1
105	395	0	0.998	0.002	1	1	1
106	401	0	0.999	0.001	1	1	1
107	403	0	0.998	0.002	1	1	1
108	405	0	0.999	0.001	1	1	1
109	406	0	0.998	0.002	1	1	1
110	407	0	0.998	0.002	1	1	1
111	408	0	0.999	0.001	1	1	1
112	414	0	0.805	0.195	1	1	1
113	424	0	0.098	0.902	2	2	2
114	425	0	0.078	0.922	2	2	2
115	445	0	0.166	0.834	2	2	2
116	447	0	0.998	0.002	1	1	1
117	448	0	0.998	0.002	1	1	1
118	449	0	0.071	0.929	2	2	2
119	450	0	0.195	0.805	2	2	2
120	451	0	0.292	0.708	2	2	2
121	452	0	0.322	0.678	2	2	2
122	453	0	0.431	0.569	Mixed	Mixed	Mixed
123	454	0	0.302	0.698	2	2	2
124	455	0	0.269	0.731	2	2	2
125	456	0	0.655	0.345	1	1	1
126	457	0	0.131	0.869	2	2	2
127	458	0	0.095	0.905	2	2	2
128	459	0	0.004	0.996	2	2	2
129	460	0	0.121	0.879	2	2	2
130	461	0	0.125	0.875	2	2	2
131	462	0	0.013	0.987	2	2	2
132	463	0	0.306	0.694	2	2	2
133	464	0	0.227	0.773	2	2	2
134	465	0	0.318	0.682	2	2	2
135	466	0	0.246	0.754	2	2	2
136	467	0	0.583	0.417	Mixed	Mixed	Mixed
137	468	0	0.183	0.817	2	2	2
138	469	0	0.175	0.825	2	2	2
139	471	0	0.352	0.648	2	2	2
140	472	0	0.31	0.69	2	2	2
141	478	0	0.118	0.882	2	2	2
142	479	0	0.227	0.773	2	2	2
143	480	0	0.245	0.755	2	2	2
144	481	0	0.311	0.689	2	2	2
145	482	0	0.2	0.8	2	2	2
146	483	0	0.225	0.775	2	2	2
147	484	0	0.322	0.678	2	2	2
148	485	0	0.197	0.803	2	2	2
149	486	0	0.243	0.757	2	2	2
150	487	0	0.015	0.985	2	2	2
151	488	0	0.007	0.993	2	2	2
152	489	0	0.339	0.661	2	2	2
153	490	0	0.168	0.832	2	2	2
154	491	0	0.37	0.63	2	2	2
155	492	0	0.199	0.801	2	2	2
156	493	0	0.206	0.794	2	2	2
157	494	0	0.666	0.334	1	1	1
158	495	0	0.236	0.764	2	2	2
159	496	0	0.292	0.708	2	2	2
160	497	0	0.241	0.759	2	2	2
161	498	0	0.144	0.856	2	2	2
162	499	0	0.245	0.755	2	2	2
163	500	0	0.003	0.997	2	2	2
164	501	0	0.004	0.996	2	2	2
165	502	0	0.065	0.935	2	2	2
166	503	0	0.016	0.984	2	2	2
167	504	0	0.252	0.748	2	2	2
168	505	0	0.554	0.446	Mixed	Mixed	Mixed
169	506	0	0.153	0.847	2	2	2
170	507	0	0.854	0.146	1	1	1
171	508	0	0.153	0.847	2	2	2
172	509	0	0.194	0.806	2	2	2
173	510	0	0.088	0.912	2	2	2
174	511	0	0.37	0.63	2	2	2
175	512	0	0.161	0.839	2	2	2
176	513	0	0.191	0.809	2	2	2
177	514	0	0.234	0.766	2	2	2
178	515	0	0.199	0.801	2	2	2
179	516	0	0.987	0.013	1	1	1
180	517	0	0.877	0.123	1	1	1
181	518	0	0.233	0.767	2	2	2
182	519	0	0.4	0.6	2	2	2
183	520	0	0.998	0.002	1	1	1
184	521	0	0.006	0.994	2	2	2
185	522	0	0.847	0.153	1	1	1
186	523	0	0.169	0.831	2	2	2
187	524	0	0.859	0.141	1	1	1
188	525	0	0.086	0.914	2	2	2
189	526	0	0.053	0.947	2	2	2
190	527	0	0.002	0.998	2	2	2
191	528	0	0.675	0.325	1	1	1
192	529	0	0.089	0.911	2	2	2
193	530	0	0.58	0.42	Mixed	Mixed	Mixed
194	531	0	0.146	0.854	2	2	2
195	532	0	0.454	0.546	Mixed	Mixed	Mixed
196	533	0	0.206	0.794	2	2	2
197	534	0	0.438	0.562	Mixed	Mixed	Mixed
198	535	0	0.228	0.772	2	2	2
199	536	0	0.232	0.768	2	2	2
200	540	0	0.154	0.846	2	2	2
201	541	0	0.533	0.467	Mixed	Mixed	Mixed
202	566	0	0.007	0.993	2	2	2
203	571	0	0.838	0.162	1	1	1
204	572	0	0.878	0.122	1	1	1
205	573	0	0.083	0.917	2	2	2
206	576	0	0.194	0.806	2	2	2
207	579	0	0.183	0.817	2	2	2
208	580	0	0.023	0.977	2	2	2
209	581	0	0.006	0.994	2	2	2
210	582	0	0.177	0.823	2	2	2
211	590	-3	0.352	0.648	2	2	2
212	629	0	0.2	0.8	2	2	2
213	635	0	0.148	0.852	2	2	2
214	681	0	0.2	0.8	2	2	2
215	737	0	0.526	0.474	Mixed	Mixed	Mixed
216	778	0	0.22	0.78	2	2	2
217	899	0	0.182	0.818	2	2	2
218	901	0	0.197	0.803	2	2	2
219	921	0	0.667	0.333	1	1	1
220	922	0	0.007	0.993	2	2	2
K2 run2
S/N	Entry	(%Miss)	Pop1	Pop2	Group
1	1	-3	0.969	0.031	1
2	2	0	0.948	0.052	1
3	7	0	0.82	0.18	1
4	8	0	0.853	0.147	1
5	9	0	0.07	0.93	2
6	11	0	0.372	0.628	2
7	13	0	0.347	0.653	2
8	14	0	0.934	0.066	1
9	15	0	0.795	0.205	1
10	16	0	0.829	0.171	1
11	17	0	0.777	0.223	1
12	21	0	0.58	0.42	Mixed
13	22	0	0.706	0.294	1
14	25	0	0.723	0.277	1
15	26	0	0.995	0.005	1
16	38	0	0.727	0.273	1
17	39	0	0.664	0.336	1
18	44	0	0.866	0.134	1
19	45	0	0.511	0.489	Mixed
20	46	0	0.704	0.296	1
21	51	0	0.748	0.252	1
22	57	0	0.376	0.624	2
23	60	0	0.696	0.304	1
24	65	0	0.918	0.082	1
25	66	0	0.993	0.007	1
26	67	0	0.857	0.143	1
27	68	0	0.719	0.281	1
28	69	0	0.986	0.014	1
29	70	0	0.978	0.022	1
30	71	0	0.745	0.255	1
31	77	0	0.682	0.318	1
32	79	0	0.831	0.169	1
33	85	0	0.917	0.083	1
34	89	0	0.995	0.005	1
35	92	0	0.849	0.151	1
36	95	0	0.916	0.084	1
37	98	0	0.93	0.07	1
38	101	0	0.994	0.006	1
39	128	0	0.751	0.249	1
40	220	0	0.908	0.092	1
41	221	0	0.721	0.279	1
42	226	-1	0.927	0.073	1
43	227	0	0.994	0.006	1
44	228	0	0.333	0.667	2
45	229	0	0.795	0.205	1
46	231	-4	0.818	0.182	1
47	234	0	0.764	0.236	1
48	235	0	0.786	0.214	1
49	238	-1	0.756	0.244	1
50	239	-1	0.835	0.165	1
51	241	0	0.997	0.003	1
52	243	0	0.822	0.178	1
53	244	0	0.843	0.157	1
54	246	0	0.856	0.144	1
55	247	-1	0.99	0.01	1
56	248	-2	0.994	0.006	1
57	249	0	0.993	0.007	1
58	250	0	0.99	0.01	1
59	251	0	0.995	0.005	1
60	252	0	0.832	0.168	1
61	254	0	0.996	0.004	1
62	255	-2	0.996	0.004	1
63	256	-2	0.857	0.143	1
64	257	0	0.959	0.041	1
65	259	0	0.763	0.237	1
66	260	0	0.996	0.004	1
67	261	-1	0.996	0.004	1
68	262	-1	0.208	0.792	2
69	264	-5	0.681	0.319	1
70	265	-2	0.994	0.006	1
71	268	-1	0.986	0.014	1
72	269	0	0.04	0.96	2
73	270	0	0.935	0.065	1
74	271	-1	0.86	0.14	1
75	278	0	0.831	0.169	1
76	279	0	0.83	0.17	1
77	280	-3	0.932	0.068	1
78	281	0	0.831	0.169	1
79	282	-4	0.885	0.115	1
80	283	-1	0.976	0.024	1
81	284	-5	0.373	0.627	2
82	285	-4	0.417	0.583	Mixed
83	286	0	0.993	0.007	1
84	299	0	0.257	0.743	2
85	302	0	0.218	0.782	2
86	307	0	0.009	0.991	2
87	308	0	0.02	0.98	2
88	326	0	0.002	0.998	2
89	327	0	0.002	0.998	2
90	328	0	0.002	0.998	2
91	329	0	0.002	0.998	2
92	330	0	0.002	0.998	2
93	331	0	0.003	0.997	2
94	347	0	0.441	0.559	Mixed
95	374	0	0.734	0.266	1
96	377	0	0.739	0.261	1
97	378	0	0.94	0.06	1
98	380	0	0.579	0.421	Mixed
99	389	0	0.673	0.327	1
100	390	0	0.684	0.316	1
101	391	0	0.704	0.296	1
102	392	0	0.002	0.998	2
103	393	0	0.985	0.015	1
104	394	0	0.002	0.998	2
105	395	0	0.002	0.998	2
106	401	0	0.002	0.998	2
107	403	0	0.002	0.998	2
108	405	0	0.002	0.998	2
109	406	0	0.002	0.998	2
110	407	0	0.002	0.998	2
111	408	0	0.001	0.999	2
112	414	0	0.196	0.804	2
113	424	0	0.905	0.095	1
114	425	0	0.926	0.074	1
115	445	0	0.838	0.162	1
116	447	0	0.002	0.998	2
117	448	0	0.003	0.997	2
118	449	0	0.933	0.067	1
119	450	0	0.81	0.19	1
120	451	0	0.713	0.287	1
121	452	0	0.683	0.317	1
122	453	0	0.573	0.427	Mixed
123	454	0	0.703	0.297	1
124	455	0	0.735	0.265	1
125	456	0	0.348	0.652	2
126	457	0	0.872	0.128	1
127	458	0	0.91	0.09	1
128	459	0	0.997	0.003	1
129	460	0	0.883	0.117	1
130	461	0	0.88	0.12	1
131	462	0	0.989	0.011	1
132	463	0	0.698	0.302	1
133	464	0	0.778	0.222	1
134	465	0	0.687	0.313	1
135	466	0	0.758	0.242	1
136	467	0	0.42	0.58	Mixed
137	468	0	0.822	0.178	1
138	469	0	0.829	0.171	1
139	471	0	0.651	0.349	1
140	472	0	0.694	0.306	1
141	478	0	0.886	0.114	1
142	479	0	0.778	0.222	1
143	480	0	0.759	0.241	1
144	481	0	0.693	0.307	1
145	482	0	0.804	0.196	1
146	483	0	0.78	0.22	1
147	484	0	0.682	0.318	1
148	485	0	0.808	0.192	1
149	486	0	0.761	0.239	1
150	487	0	0.988	0.012	1
151	488	0	0.994	0.006	1
152	489	0	0.664	0.336	1
153	490	0	0.838	0.162	1
154	491	0	0.633	0.367	1
155	492	0	0.805	0.195	1
156	493	0	0.798	0.202	1
157	494	0	0.336	0.664	2
158	495	0	0.767	0.233	1
159	496	0	0.711	0.289	1
160	497	0	0.763	0.237	1
161	498	0	0.859	0.141	1
162	499	0	0.759	0.241	1
163	500	0	0.998	0.002	1
164	501	0	0.997	0.003	1
165	502	0	0.939	0.061	1
166	503	0	0.987	0.013	1
167	504	0	0.751	0.249	1
168	505	0	0.45	0.55	Mixed
169	506	0	0.852	0.148	1
170	507	0	0.148	0.852	2
171	508	0	0.851	0.149	1
172	509	0	0.811	0.189	1
173	510	0	0.916	0.084	1
174	511	0	0.633	0.367	1
175	512	0	0.844	0.156	1
176	513	0	0.813	0.187	1
177	514	0	0.77	0.23	1
178	515	0	0.805	0.195	1
179	516	0	0.015	0.985	2
180	517	0	0.127	0.873	2
181	518	0	0.77	0.23	1
182	519	0	0.605	0.395	1
183	520	0	0.002	0.998	2
184	521	0	0.996	0.004	1
185	522	0	0.155	0.845	2
186	523	0	0.835	0.165	1
187	524	0	0.145	0.855	2
188	525	0	0.918	0.082	1
189	526	0	0.952	0.048	1
190	527	0	0.998	0.002	1
191	528	0	0.329	0.671	2
192	529	0	0.915	0.085	1
193	530	0	0.425	0.575	Mixed
194	531	0	0.858	0.142	1
195	532	0	0.549	0.451	Mixed
196	533	0	0.796	0.204	1
197	534	0	0.566	0.434	Mixed
198	535	0	0.777	0.223	1
199	536	0	0.773	0.227	1
200	540	0	0.85	0.15	1
201	541	0	0.472	0.528	Mixed
202	566	0	0.994	0.006	1
203	571	0	0.165	0.835	2
204	572	0	0.125	0.875	2
205	573	0	0.922	0.078	1
206	576	0	0.81	0.19	1
207	579	0	0.822	0.178	1
208	580	0	0.98	0.02	1
209	581	0	0.995	0.005	1
210	582	0	0.828	0.172	1
211	590	-3	0.651	0.349	1
212	629	0	0.804	0.196	1
213	635	0	0.857	0.143	1
214	681	0	0.807	0.193	1
215	737	0	0.478	0.522	Mixed
216	778	0	0.785	0.215	1
217	899	0	0.822	0.178	1
218	901	0	0.809	0.191	1
219	921	0	0.337	0.663	2
220	922	0	0.994	0.006	1
K2 run3
S/N	Entry	(%Miss)	Pop1	Pop2	Group
1	1	-3	0.036	0.964	2
2	2	0	0.057	0.943	2
3	7	0	0.184	0.816	2
4	8	0	0.152	0.848	2
5	9	0	0.932	0.068	1
6	11	0	0.632	0.368	1
7	13	0	0.657	0.343	1
8	14	0	0.073	0.927	2
9	15	0	0.208	0.792	2
10	16	0	0.177	0.823	2
11	17	0	0.227	0.773	2
12	21	0	0.423	0.577	Mixed
13	22	0	0.298	0.702	2
14	25	0	0.283	0.717	2
15	26	0	0.006	0.994	2
16	38	0	0.278	0.722	2
17	39	0	0.341	0.659	2
18	44	0	0.14	0.86	2
19	45	0	0.492	0.508	Mixed
20	46	0	0.3	0.7	2
21	51	0	0.255	0.745	2
22	57	0	0.628	0.372	1
23	60	0	0.308	0.692	2
24	65	0	0.09	0.91	2
25	66	0	0.008	0.992	2
26	67	0	0.149	0.851	2
27	68	0	0.284	0.716	2
28	69	0	0.017	0.983	2
29	70	0	0.026	0.974	2
30	71	0	0.26	0.74	2
31	77	0	0.323	0.677	2
32	79	0	0.176	0.824	2
33	85	0	0.09	0.91	2
34	89	0	0.006	0.994	2
35	92	0	0.155	0.845	2
36	95	0	0.091	0.909	2
37	98	0	0.078	0.922	2
38	101	0	0.008	0.992	2
39	128	0	0.254	0.746	2
40	220	0	0.097	0.903	2
41	221	0	0.284	0.716	2
42	226	-1	0.079	0.921	2
43	227	0	0.008	0.992	2
44	228	0	0.67	0.33	1
45	229	0	0.21	0.79	2
46	231	-4	0.187	0.813	2
47	234	0	0.24	0.76	2
48	235	0	0.218	0.782	2
49	238	-1	0.248	0.752	2
50	239	-1	0.169	0.831	2
51	241	0	0.004	0.996	2
52	243	0	0.181	0.819	2
53	244	0	0.161	0.839	2
54	246	0	0.147	0.853	2
55	247	-1	0.011	0.989	2
56	248	-2	0.007	0.993	2
57	249	0	0.008	0.992	2
58	250	0	0.011	0.989	2
59	251	0	0.006	0.994	2
60	252	0	0.171	0.829	2
61	254	0	0.005	0.995	2
62	255	-2	0.004	0.996	2
63	256	-2	0.148	0.852	2
64	257	0	0.048	0.952	2
65	259	0	0.241	0.759	2
66	260	0	0.004	0.996	2
67	261	-1	0.004	0.996	2
68	262	-1	0.795	0.205	1
69	264	-5	0.324	0.676	2
70	265	-2	0.007	0.993	2
71	268	-1	0.017	0.983	2
72	269	0	0.963	0.037	1
73	270	0	0.072	0.928	2
74	271	-1	0.145	0.855	2
75	278	0	0.174	0.826	2
76	279	0	0.175	0.825	2
77	280	-3	0.075	0.925	2
78	281	0	0.174	0.826	2
79	282	-4	0.121	0.879	2
80	283	-1	0.028	0.972	2
81	284	-5	0.632	0.368	1
82	285	-4	0.587	0.413	Mixed
83	286	0	0.008	0.992	2
84	299	0	0.745	0.255	1
85	302	0	0.784	0.216	1
86	307	0	0.992	0.008	1
87	308	0	0.982	0.018	1
88	326	0	0.998	0.002	1
89	327	0	0.998	0.002	1
90	328	0	0.998	0.002	1
91	329	0	0.998	0.002	1
92	330	0	0.998	0.002	1
93	331	0	0.997	0.003	1
94	347	0	0.562	0.438	Mixed
95	374	0	0.27	0.73	2
96	377	0	0.266	0.734	2
97	378	0	0.065	0.935	2
98	380	0	0.424	0.576	Mixed
99	389	0	0.332	0.668	2
100	390	0	0.32	0.68	2
101	391	0	0.301	0.699	2
102	392	0	0.998	0.002	1
103	393	0	0.017	0.983	2
104	394	0	0.999	0.001	1
105	395	0	0.998	0.002	1
106	401	0	0.999	0.001	1
107	403	0	0.998	0.002	1
108	405	0	0.999	0.001	1
109	406	0	0.998	0.002	1
110	407	0	0.998	0.002	1
111	408	0	0.999	0.001	1
112	414	0	0.806	0.194	1
113	424	0	0.098	0.902	2
114	425	0	0.077	0.923	2
115	445	0	0.166	0.834	2
116	447	0	0.998	0.002	1
117	448	0	0.998	0.002	1
118	449	0	0.072	0.928	2
119	450	0	0.196	0.804	2
120	451	0	0.293	0.707	2
121	452	0	0.321	0.679	2
122	453	0	0.431	0.569	Mixed
123	454	0	0.302	0.698	2
124	455	0	0.27	0.73	2
125	456	0	0.655	0.345	1
126	457	0	0.132	0.868	2
127	458	0	0.096	0.904	2
128	459	0	0.004	0.996	2
129	460	0	0.122	0.878	2
130	461	0	0.126	0.874	2
131	462	0	0.013	0.987	2
132	463	0	0.306	0.694	2
133	464	0	0.227	0.773	2
134	465	0	0.317	0.683	2
135	466	0	0.246	0.754	2
136	467	0	0.584	0.416	Mixed
137	468	0	0.183	0.817	2
138	469	0	0.175	0.825	2
139	471	0	0.353	0.647	2
140	472	0	0.309	0.691	2
141	478	0	0.118	0.882	2
142	479	0	0.227	0.773	2
143	480	0	0.245	0.755	2
144	481	0	0.311	0.689	2
145	482	0	0.2	0.8	2
146	483	0	0.224	0.776	2
147	484	0	0.321	0.679	2
148	485	0	0.197	0.803	2
149	486	0	0.242	0.758	2
150	487	0	0.015	0.985	2
151	488	0	0.007	0.993	2
152	489	0	0.34	0.66	2
153	490	0	0.168	0.832	2
154	491	0	0.37	0.63	2
155	492	0	0.199	0.801	2
156	493	0	0.207	0.793	2
157	494	0	0.666	0.334	1
158	495	0	0.236	0.764	2
159	496	0	0.292	0.708	2
160	497	0	0.242	0.758	2
161	498	0	0.143	0.857	2
162	499	0	0.245	0.755	2
163	500	0	0.003	0.997	2
164	501	0	0.004	0.996	2
165	502	0	0.066	0.934	2
166	503	0	0.016	0.984	2
167	504	0	0.252	0.748	2
168	505	0	0.554	0.446	Mixed
169	506	0	0.153	0.847	2
170	507	0	0.854	0.146	1
171	508	0	0.153	0.847	2
172	509	0	0.195	0.805	2
173	510	0	0.088	0.912	2
174	511	0	0.371	0.629	2
175	512	0	0.161	0.839	2
176	513	0	0.191	0.809	2
177	514	0	0.235	0.765	2
178	515	0	0.2	0.8	2
179	516	0	0.988	0.012	1
180	517	0	0.876	0.124	1
181	518	0	0.233	0.767	2
182	519	0	0.399	0.601	2
183	520	0	0.998	0.002	1
184	521	0	0.006	0.994	2
185	522	0	0.847	0.153	1
186	523	0	0.169	0.831	2
187	524	0	0.859	0.141	1
188	525	0	0.088	0.912	2
189	526	0	0.054	0.946	2
190	527	0	0.002	0.998	2
191	528	0	0.676	0.324	1
192	529	0	0.089	0.911	2
193	530	0	0.579	0.421	Mixed
194	531	0	0.146	0.854	2
195	532	0	0.454	0.546	Mixed
196	533	0	0.206	0.794	2
197	534	0	0.439	0.561	Mixed
198	535	0	0.227	0.773	2
199	536	0	0.232	0.768	2
200	540	0	0.155	0.845	2
201	541	0	0.533	0.467	Mixed
202	566	0	0.007	0.993	2
203	571	0	0.839	0.161	1
204	572	0	0.878	0.122	1
205	573	0	0.084	0.916	2
206	576	0	0.196	0.804	2
207	579	0	0.183	0.817	2
208	580	0	0.023	0.977	2
209	581	0	0.006	0.994	2
210	582	0	0.178	0.822	2
211	590	-3	0.352	0.648	2
212	629	0	0.201	0.799	2
213	635	0	0.149	0.851	2
214	681	0	0.198	0.802	2
215	737	0	0.526	0.474	Mixed
216	778	0	0.22	0.78	2
217	899	0	0.182	0.818	2
218	901	0	0.196	0.804	2
219	921	0	0.667	0.333	1
220	922	0	0.007	0.993	2

## Sheet: K3
K3 run1
S/N	Entry	% missing	Pop1	Pop2	Pop3	Group-run1	Group-run2	Group-run3
1	1	-3	0.003	0.98	0.017	2	2	1
2	2	0	0.023	0.91	0.066	2	2	1
3	7	0	0.193	0.24	0.567	Mixed	Mixed	1
4	8	0	0.128	0.452	0.42	Mixed	Mixed	1
5	9	0	0.927	0.004	0.069	1	1	3
6	11	0	0.638	0.074	0.289	1	1	Mixed
7	13	0	0.677	0.018	0.305	1	1	3
8	14	0	0.012	0.983	0.004	2	2	1
9	15	0	0.211	0.284	0.504	Mixed	Mixed	1
10	16	0	0.192	0.206	0.602	3	3	1
11	17	0	0.244	0.135	0.621	3	3	1
12	21	0	0.436	0.073	0.491	Mixed	Mixed	1
13	22	0	0.316	0.132	0.552	Mixed	Mixed	1
14	25	0	0.288	0.245	0.467	Mixed	Mixed	1
15	26	0	0.007	0.005	0.988	3	3	1
16	38	0	0.292	0.166	0.543	Mixed	Mixed	1
17	39	0	0.342	0.272	0.386	Mixed	Mixed	1
18	44	0	0.15	0.261	0.588	Mixed	Mixed	1
19	45	0	0.506	0.078	0.415	Mixed	Mixed	Mixed
20	46	0	0.31	0.184	0.506	Mixed	Mixed	1
21	51	0	0.267	0.178	0.555	Mixed	Mixed	1
22	57	0	0.646	0.018	0.336	1	1	Mixed
23	60	0	0.315	0.213	0.472	Mixed	Mixed	1
24	65	0	0.002	0.996	0.002	2	2	1
25	66	0	0.003	0.859	0.138	2	2	1
26	67	0	0.154	0.307	0.539	Mixed	Mixed	1
27	68	0	0.292	0.193	0.516	Mixed	Mixed	1
28	69	0	0.014	0.78	0.206	2	2	1
29	70	0	0.017	0.798	0.185	2	2	1
30	71	0	0.25	0.349	0.401	Mixed	Mixed	1
31	77	0	0.329	0.196	0.475	Mixed	Mixed	1
32	79	0	0.184	0.223	0.593	Mixed	Mixed	1
33	85	0	0.002	0.996	0.002	2	2	1
34	89	0	0.006	0.005	0.989	3	3	1
35	92	0	0.168	0.321	0.511	Mixed	Mixed	1
36	95	0	0.002	0.996	0.002	2	2	1
37	98	0	0.055	0.732	0.213	2	2	1
38	101	0	0.003	0.869	0.129	2	2	1
39	128	0	0.267	0.187	0.546	Mixed	Mixed	1
40	220	0	0.125	0.075	0.8	3	3	1
41	221	0	0.283	0.337	0.38	Mixed	Mixed	1
42	226	-1	0.087	0.05	0.862	3	3	1
43	227	0	0.006	0.057	0.936	3	3	1
44	228	0	0.665	0.164	0.17	1	1	Mixed
45	229	0	0.218	0.106	0.676	3	3	1
46	231	-4	0.193	0.224	0.584	Mixed	Mixed	1
47	234	0	0.252	0.106	0.643	3	3	1
48	235	0	0.232	0.104	0.664	3	3	1
49	238	-1	0.26	0.145	0.595	3	Mixed	1
50	239	-1	0.173	0.12	0.707	3	3	1
51	241	0	0.003	0.003	0.994	3	3	1
52	243	0	0.19	0.146	0.664	3	3	1
53	244	0	0.168	0.147	0.686	3	3	1
54	246	0	0.154	0.152	0.695	3	3	1
55	247	-1	0.005	0.002	0.993	3	3	1
56	248	-2	0.003	0.001	0.995	3	3	1
57	249	0	0.005	0.002	0.994	3	3	1
58	250	0	0.005	0.002	0.994	3	3	1
59	251	0	0.005	0.003	0.992	3	3	1
60	252	0	0.185	0.024	0.791	3	3	1
61	254	0	0.006	0.008	0.986	3	3	1
62	255	-2	0.004	0.014	0.982	3	3	1
63	256	-2	0.171	0.075	0.753	3	3	1
64	257	0	0.07	0.096	0.834	3	3	1
65	259	0	0.254	0.159	0.587	Mixed	Mixed	1
66	260	0	0.005	0.065	0.93	3	3	1
67	261	-1	0.005	0.046	0.949	3	3	1
68	262	-1	0.794	0.065	0.141	1	1	2
69	264	-5	0.331	0.22	0.449	Mixed	Mixed	1
70	265	-2	0.003	0.001	0.995	3	3	1
71	268	-1	0.021	0.039	0.94	3	3	1
72	269	0	0.954	0.024	0.022	1	1	2
73	270	0	0.072	0.046	0.881	3	3	1
74	271	-1	0.159	0.096	0.745	3	3	1
75	278	0	0.189	0.203	0.609	3	3	1
76	279	0	0.191	0.2	0.609	3	3	1
77	280	-3	0.088	0.168	0.745	3	3	1
78	281	0	0.183	0.244	0.573	Mixed	Mixed	1
79	282	-4	0.138	0.147	0.714	3	3	1
80	283	-1	0.045	0.084	0.871	3	3	1
81	284	-5	0.645	0.062	0.293	1	1	Mixed
82	285	-4	0.604	0.017	0.379	1	1	Mixed
83	286	0	0.008	0.093	0.898	3	3	1
84	299	0	0.761	0.024	0.215	1	1	3
85	302	0	0.787	0.083	0.13	1	1	Mixed
86	307	0	0.973	0.022	0.005	1	1	2
87	308	0	0.963	0.029	0.008	1	1	2
88	326	0	0.995	0.003	0.002	1	1	2
89	327	0	0.996	0.002	0.001	1	1	2
90	328	0	0.995	0.003	0.002	1	1	2
91	329	0	0.995	0.003	0.001	1	1	2
92	330	0	0.995	0.003	0.002	1	1	2
93	331	0	0.976	0.022	0.002	1	1	2
94	347	0	0.557	0.219	0.224	Mixed	Mixed	Mixed
95	374	0	0.283	0.18	0.537	Mixed	Mixed	1
96	377	0	0.275	0.252	0.472	Mixed	Mixed	1
97	378	0	0.071	0.072	0.857	3	3	1
98	380	0	0.432	0.122	0.445	Mixed	Mixed	1
99	389	0	0.335	0.242	0.423	Mixed	Mixed	1
100	390	0	0.325	0.252	0.423	Mixed	Mixed	1
101	391	0	0.307	0.233	0.459	Mixed	Mixed	1
102	392	0	0.996	0.002	0.002	1	1	3
103	393	0	0.027	0.013	0.959	3	3	1
104	394	0	0.997	0.001	0.001	1	1	3
105	395	0	0.997	0.002	0.002	1	1	3
106	401	0	0.997	0.002	0.001	1	1	3
107	403	0	0.997	0.002	0.002	1	1	3
108	405	0	0.997	0.002	0.001	1	1	3
109	406	0	0.997	0.002	0.001	1	1	3
110	407	0	0.996	0.002	0.002	1	1	3
111	408	0	0.998	0.001	0.001	1	1	3
112	414	0	0.815	0.076	0.109	1	1	3
113	424	0	0.117	0.019	0.864	3	3	1
114	425	0	0.013	0.985	0.002	2	2	1
115	445	0	0.19	0.059	0.751	3	3	1
116	447	0	0.996	0.002	0.002	1	1	3
117	448	0	0.995	0.002	0.003	1	1	3
118	449	0	0.077	0.287	0.636	3	3	1
119	450	0	0.197	0.294	0.509	Mixed	Mixed	1
120	451	0	0.302	0.229	0.468	Mixed	Mixed	1
121	452	0	0.33	0.259	0.411	Mixed	Mixed	1
122	453	0	0.432	0.145	0.423	Mixed	Mixed	1
123	454	0	0.314	0.203	0.483	Mixed	Mixed	1
124	455	0	0.29	0.116	0.594	Mixed	Mixed	1
125	456	0	0.658	0.005	0.337	1	1	Mixed
126	457	0	0.129	0.368	0.503	Mixed	Mixed	1
127	458	0	0.102	0.09	0.808	3	3	1
128	459	0	0.003	0.007	0.989	3	3	1
129	460	0	0.114	0.374	0.512	Mixed	Mixed	1
130	461	0	0.136	0.212	0.652	3	3	1
131	462	0	0.021	0.024	0.955	3	3	1
132	463	0	0.316	0.175	0.509	Mixed	Mixed	1
133	464	0	0.241	0.224	0.534	Mixed	Mixed	1
134	465	0	0.323	0.221	0.456	Mixed	Mixed	1
135	466	0	0.241	0.275	0.483	Mixed	Mixed	1
136	467	0	0.601	0.046	0.353	1	1	Mixed
137	468	0	0.197	0.143	0.66	3	3	1
138	469	0	0.185	0.242	0.573	Mixed	Mixed	1
139	471	0	0.359	0.195	0.446	Mixed	Mixed	1
140	472	0	0.316	0.248	0.436	Mixed	Mixed	1
141	478	0	0.129	0.173	0.699	3	3	1
142	479	0	0.238	0.196	0.566	Mixed	Mixed	1
143	480	0	0.259	0.159	0.582	Mixed	Mixed	1
144	481	0	0.315	0.211	0.474	Mixed	Mixed	1
145	482	0	0.209	0.232	0.559	Mixed	Mixed	1
146	483	0	0.238	0.149	0.613	3	3	1
147	484	0	0.33	0.146	0.524	Mixed	Mixed	1
148	485	0	0.209	0.246	0.545	Mixed	Mixed	1
149	486	0	0.253	0.216	0.53	Mixed	Mixed	1
150	487	0	0.001	0.998	0.001	2	2	1
151	488	0	0.006	0.008	0.986	3	3	1
152	489	0	0.344	0.199	0.457	Mixed	Mixed	1
153	490	0	0.172	0.31	0.518	Mixed	Mixed	1
154	491	0	0.384	0.027	0.589	Mixed	Mixed	1
155	492	0	0.21	0.133	0.656	3	3	1
156	493	0	0.218	0.167	0.615	3	3	1
157	494	0	0.663	0.101	0.236	1	1	Mixed
158	495	0	0.242	0.264	0.495	Mixed	Mixed	1
159	496	0	0.3	0.195	0.505	Mixed	Mixed	1
160	497	0	0.251	0.203	0.546	Mixed	Mixed	1
161	498	0	0.147	0.261	0.592	Mixed	Mixed	1
162	499	0	0.251	0.253	0.496	Mixed	Mixed	1
163	500	0	0.003	0.008	0.989	3	3	1
164	501	0	0.004	0.005	0.992	3	3	1
165	502	0	0.07	0.124	0.806	3	3	1
166	503	0	0.017	0.149	0.835	3	3	1
167	504	0	0.267	0.099	0.634	3	3	1
168	505	0	0.554	0.141	0.305	Mixed	Mixed	Mixed
169	506	0	0.16	0.235	0.605	3	3	1
170	507	0	0.849	0.005	0.146	1	1	2
171	508	0	0.172	0.07	0.758	3	3	1
172	509	0	0.194	0.293	0.512	Mixed	Mixed	1
173	510	0	0.098	0.195	0.706	3	3	1
174	511	0	0.384	0.085	0.532	Mixed	Mixed	1
175	512	0	0.172	0.265	0.563	Mixed	Mixed	1
176	513	0	0.206	0.214	0.58	Mixed	Mixed	1
177	514	0	0.245	0.16	0.595	3	Mixed	1
178	515	0	0.214	0.216	0.57	Mixed	Mixed	1
179	516	0	0.982	0.007	0.011	1	1	2
180	517	0	0.869	0.117	0.015	1	1	2
181	518	0	0.244	0.126	0.63	3	3	1
182	519	0	0.402	0.196	0.403	Mixed	Mixed	1
183	520	0	0.996	0.002	0.002	1	1	3
184	521	0	0.006	0.063	0.931	3	3	1
185	522	0	0.853	0.038	0.109	1	1	3
186	523	0	0.179	0.162	0.66	3	3	1
187	524	0	0.85	0.139	0.012	1	1	2
188	525	0	0.09	0.077	0.833	3	3	1
189	526	0	0.052	0.09	0.858	3	3	1
190	527	0	0.002	0.004	0.994	3	3	1
191	528	0	0.689	0.084	0.227	1	1	Mixed
192	529	0	0.097	0.08	0.823	3	3	1
193	530	0	0.599	0.011	0.39	1	1	Mixed
194	531	0	0.161	0.138	0.701	3	3	1
195	532	0	0.457	0.14	0.403	Mixed	Mixed	Mixed
196	533	0	0.214	0.087	0.699	3	3	1
197	534	0	0.448	0.06	0.492	Mixed	Mixed	1
198	535	0	0.235	0.232	0.533	Mixed	Mixed	1
199	536	0	0.241	0.231	0.528	Mixed	Mixed	1
200	540	0	0.169	0.194	0.637	3	3	1
201	541	0	0.536	0.156	0.308	Mixed	Mixed	Mixed
202	566	0	0.006	0.007	0.987	3	3	1
203	571	0	0.854	0.041	0.105	1	1	3
204	572	0	0.888	0.009	0.104	1	1	3
205	573	0	0.101	0.097	0.802	3	3	1
206	576	0	0.206	0.244	0.549	Mixed	Mixed	1
207	579	0	0.197	0.199	0.604	3	3	1
208	580	0	0.037	0.131	0.832	3	3	1
209	581	0	0.006	0.006	0.988	3	3	1
210	582	0	0.177	0.185	0.639	3	3	1
211	590	-3	0.361	0.113	0.526	Mixed	Mixed	1
212	629	0	0.204	0.283	0.513	Mixed	Mixed	1
213	635	0	0.173	0.057	0.77	3	3	1
214	681	0	0.206	0.23	0.564	Mixed	Mixed	1
215	737	0	0.53	0.097	0.373	Mixed	Mixed	Mixed
216	778	0	0.235	0.169	0.596	3	3	1
217	899	0	0.192	0.18	0.628	3	3	1
218	901	0	0.199	0.3	0.501	Mixed	Mixed	1
219	921	0	0.672	0.011	0.317	1	1	Mixed
220	922	0	0.007	0.005	0.987	3	3	1
K3 run2
S/N	Entry	% missing	Pop1	Pop2	Pop3	Group
1	1	-3	0.003	0.979	0.018	2
2	2	0	0.024	0.91	0.066	2
3	7	0	0.195	0.24	0.565	Mixed
4	8	0	0.128	0.452	0.42	Mixed
5	9	0	0.926	0.004	0.07	1
6	11	0	0.639	0.072	0.289	1
7	13	0	0.677	0.019	0.304	1
8	14	0	0.012	0.983	0.005	2
9	15	0	0.212	0.285	0.503	Mixed
10	16	0	0.193	0.206	0.601	3
11	17	0	0.245	0.134	0.62	3
12	21	0	0.437	0.073	0.49	Mixed
13	22	0	0.317	0.133	0.55	Mixed
14	25	0	0.289	0.245	0.466	Mixed
15	26	0	0.007	0.004	0.989	3
16	38	0	0.292	0.167	0.541	Mixed
17	39	0	0.343	0.272	0.385	Mixed
18	44	0	0.152	0.262	0.587	Mixed
19	45	0	0.508	0.078	0.415	Mixed
20	46	0	0.311	0.184	0.504	Mixed
21	51	0	0.268	0.178	0.554	Mixed
22	57	0	0.646	0.018	0.336	1
23	60	0	0.316	0.214	0.47	Mixed
24	65	0	0.002	0.996	0.002	2
25	66	0	0.004	0.859	0.138	2
26	67	0	0.156	0.307	0.537	Mixed
27	68	0	0.292	0.193	0.515	Mixed
28	69	0	0.015	0.78	0.205	2
29	70	0	0.017	0.798	0.185	2
30	71	0	0.251	0.349	0.4	Mixed
31	77	0	0.33	0.196	0.474	Mixed
32	79	0	0.184	0.224	0.592	Mixed
33	85	0	0.002	0.996	0.002	2
34	89	0	0.007	0.005	0.988	3
35	92	0	0.169	0.321	0.511	Mixed
36	95	0	0.002	0.996	0.002	2
37	98	0	0.058	0.732	0.211	2
38	101	0	0.003	0.869	0.129	2
39	128	0	0.268	0.186	0.546	Mixed
40	220	0	0.125	0.076	0.799	3
41	221	0	0.282	0.338	0.38	Mixed
42	226	-1	0.089	0.052	0.86	3
43	227	0	0.006	0.059	0.935	3
44	228	0	0.666	0.164	0.171	1
45	229	0	0.219	0.107	0.674	3
46	231	-4	0.194	0.224	0.582	Mixed
47	234	0	0.253	0.104	0.643	3
48	235	0	0.235	0.104	0.662	3
49	238	-1	0.26	0.145	0.594	Mixed
50	239	-1	0.174	0.12	0.706	3
51	241	0	0.003	0.003	0.993	3
52	243	0	0.19	0.145	0.665	3
53	244	0	0.168	0.147	0.685	3
54	246	0	0.154	0.151	0.695	3
55	247	-1	0.005	0.002	0.993	3
56	248	-2	0.003	0.001	0.995	3
57	249	0	0.005	0.002	0.993	3
58	250	0	0.004	0.002	0.994	3
59	251	0	0.005	0.003	0.992	3
60	252	0	0.187	0.021	0.792	3
61	254	0	0.006	0.008	0.986	3
62	255	-2	0.004	0.015	0.981	3
63	256	-2	0.171	0.077	0.751	3
64	257	0	0.073	0.096	0.832	3
65	259	0	0.254	0.159	0.587	Mixed
66	260	0	0.005	0.066	0.929	3
67	261	-1	0.005	0.047	0.948	3
68	262	-1	0.795	0.064	0.141	1
69	264	-5	0.332	0.219	0.449	Mixed
70	265	-2	0.003	0.001	0.995	3
71	268	-1	0.021	0.039	0.94	3
72	269	0	0.955	0.023	0.022	1
73	270	0	0.073	0.049	0.878	3
74	271	-1	0.159	0.096	0.745	3
75	278	0	0.189	0.205	0.606	3
76	279	0	0.192	0.201	0.607	3
77	280	-3	0.09	0.167	0.743	3
78	281	0	0.186	0.244	0.571	Mixed
79	282	-4	0.14	0.147	0.713	3
80	283	-1	0.047	0.083	0.869	3
81	284	-5	0.645	0.062	0.293	1
82	285	-4	0.604	0.017	0.379	1
83	286	0	0.008	0.092	0.9	3
84	299	0	0.762	0.024	0.213	1
85	302	0	0.788	0.082	0.13	1
86	307	0	0.975	0.021	0.004	1
87	308	0	0.966	0.027	0.008	1
88	326	0	0.995	0.003	0.002	1
89	327	0	0.996	0.002	0.001	1
90	328	0	0.995	0.004	0.002	1
91	329	0	0.995	0.003	0.001	1
92	330	0	0.995	0.003	0.002	1
93	331	0	0.976	0.021	0.002	1
94	347	0	0.557	0.219	0.224	Mixed
95	374	0	0.284	0.18	0.535	Mixed
96	377	0	0.276	0.251	0.473	Mixed
97	378	0	0.072	0.073	0.856	3
98	380	0	0.434	0.122	0.445	Mixed
99	389	0	0.336	0.242	0.423	Mixed
100	390	0	0.326	0.253	0.421	Mixed
101	391	0	0.308	0.232	0.46	Mixed
102	392	0	0.996	0.002	0.002	1
103	393	0	0.03	0.014	0.957	3
104	394	0	0.997	0.001	0.001	1
105	395	0	0.997	0.002	0.002	1
106	401	0	0.997	0.002	0.001	1
107	403	0	0.997	0.002	0.002	1
108	405	0	0.997	0.002	0.001	1
109	406	0	0.997	0.002	0.001	1
110	407	0	0.997	0.002	0.002	1
111	408	0	0.998	0.001	0.001	1
112	414	0	0.815	0.077	0.108	1
113	424	0	0.116	0.018	0.865	3
114	425	0	0.013	0.985	0.002	2
115	445	0	0.191	0.059	0.75	3
116	447	0	0.996	0.002	0.002	1
117	448	0	0.996	0.002	0.002	1
118	449	0	0.077	0.287	0.635	3
119	450	0	0.197	0.295	0.509	Mixed
120	451	0	0.304	0.229	0.467	Mixed
121	452	0	0.331	0.261	0.409	Mixed
122	453	0	0.431	0.146	0.423	Mixed
123	454	0	0.314	0.203	0.482	Mixed
124	455	0	0.29	0.116	0.594	Mixed
125	456	0	0.66	0.005	0.335	1
126	457	0	0.131	0.368	0.501	Mixed
127	458	0	0.103	0.091	0.806	3
128	459	0	0.004	0.007	0.99	3
129	460	0	0.114	0.374	0.512	Mixed
130	461	0	0.136	0.212	0.652	3
131	462	0	0.02	0.024	0.955	3
132	463	0	0.318	0.175	0.508	Mixed
133	464	0	0.243	0.226	0.531	Mixed
134	465	0	0.324	0.221	0.455	Mixed
135	466	0	0.244	0.275	0.482	Mixed
136	467	0	0.602	0.047	0.351	1
137	468	0	0.199	0.143	0.658	3
138	469	0	0.185	0.244	0.572	Mixed
139	471	0	0.361	0.195	0.444	Mixed
140	472	0	0.316	0.249	0.435	Mixed
141	478	0	0.13	0.172	0.698	3
142	479	0	0.238	0.197	0.565	Mixed
143	480	0	0.26	0.159	0.581	Mixed
144	481	0	0.315	0.212	0.473	Mixed
145	482	0	0.209	0.233	0.558	Mixed
146	483	0	0.239	0.149	0.612	3
147	484	0	0.331	0.146	0.523	Mixed
148	485	0	0.21	0.246	0.543	Mixed
149	486	0	0.255	0.216	0.529	Mixed
150	487	0	0.001	0.998	0.001	2
151	488	0	0.006	0.008	0.986	3
152	489	0	0.345	0.2	0.456	Mixed
153	490	0	0.173	0.31	0.517	Mixed
154	491	0	0.386	0.027	0.587	Mixed
155	492	0	0.21	0.134	0.656	3
156	493	0	0.218	0.167	0.615	3
157	494	0	0.664	0.1	0.236	1
158	495	0	0.242	0.263	0.494	Mixed
159	496	0	0.301	0.195	0.504	Mixed
160	497	0	0.253	0.203	0.544	Mixed
161	498	0	0.148	0.261	0.591	Mixed
162	499	0	0.25	0.253	0.497	Mixed
163	500	0	0.003	0.007	0.99	3
164	501	0	0.004	0.005	0.992	3
165	502	0	0.071	0.124	0.805	3
166	503	0	0.017	0.149	0.834	3
167	504	0	0.269	0.098	0.633	3
168	505	0	0.556	0.141	0.303	Mixed
169	506	0	0.161	0.235	0.604	3
170	507	0	0.85	0.005	0.145	1
171	508	0	0.173	0.07	0.757	3
172	509	0	0.195	0.294	0.511	Mixed
173	510	0	0.099	0.195	0.706	3
174	511	0	0.385	0.085	0.53	Mixed
175	512	0	0.173	0.266	0.561	Mixed
176	513	0	0.207	0.215	0.578	Mixed
177	514	0	0.247	0.16	0.593	Mixed
178	515	0	0.216	0.216	0.568	Mixed
179	516	0	0.982	0.007	0.011	1
180	517	0	0.869	0.116	0.015	1
181	518	0	0.246	0.126	0.628	3
182	519	0	0.402	0.196	0.401	Mixed
183	520	0	0.996	0.002	0.002	1
184	521	0	0.006	0.063	0.932	3
185	522	0	0.854	0.038	0.108	1
186	523	0	0.181	0.162	0.658	3
187	524	0	0.851	0.139	0.01	1
188	525	0	0.089	0.079	0.832	3
189	526	0	0.053	0.09	0.857	3
190	527	0	0.002	0.004	0.994	3
191	528	0	0.689	0.085	0.226	1
192	529	0	0.097	0.081	0.822	3
193	530	0	0.6	0.011	0.389	1
194	531	0	0.161	0.138	0.701	3
195	532	0	0.458	0.141	0.401	Mixed
196	533	0	0.215	0.088	0.697	3
197	534	0	0.449	0.058	0.492	Mixed
198	535	0	0.236	0.232	0.532	Mixed
199	536	0	0.242	0.231	0.526	Mixed
200	540	0	0.169	0.195	0.636	3
201	541	0	0.537	0.155	0.308	Mixed
202	566	0	0.006	0.007	0.986	3
203	571	0	0.854	0.04	0.107	1
204	572	0	0.888	0.008	0.104	1
205	573	0	0.102	0.096	0.802	3
206	576	0	0.207	0.245	0.548	Mixed
207	579	0	0.198	0.199	0.603	3
208	580	0	0.036	0.132	0.832	3
209	581	0	0.006	0.006	0.988	3
210	582	0	0.178	0.185	0.638	3
211	590	-3	0.361	0.113	0.526	Mixed
212	629	0	0.205	0.282	0.512	Mixed
213	635	0	0.175	0.057	0.767	3
214	681	0	0.206	0.23	0.564	Mixed
215	737	0	0.531	0.096	0.373	Mixed
216	778	0	0.234	0.17	0.596	3
217	899	0	0.194	0.179	0.627	3
218	901	0	0.202	0.3	0.499	Mixed
219	921	0	0.674	0.011	0.315	1
220	922	0	0.008	0.005	0.987	3
K3 run3
S/N	Entry	% missing	Pop1	Pop2	Pop3	Group
1	1	-3	0.991	0.004	0.005	1
2	2	0	0.981	0.015	0.004	1
3	7	0	0.885	0.109	0.007	1
4	8	0	0.919	0.018	0.063	1
5	9	0	0.074	0.163	0.763	3
6	11	0	0.432	0.017	0.552	Mixed
7	13	0	0.355	0.001	0.644	3
8	14	0	0.979	0.016	0.006	1
9	15	0	0.874	0.088	0.038	1
10	16	0	0.904	0.079	0.017	1
11	17	0	0.846	0.134	0.02	1
12	21	0	0.635	0.02	0.344	1
13	22	0	0.759	0.159	0.082	1
14	25	0	0.746	0.202	0.053	1
15	26	0	0.996	0.002	0.002	1
16	38	0	0.796	0.164	0.041	1
17	39	0	0.702	0.2	0.098	1
18	44	0	0.954	0.037	0.009	1
19	45	0	0.556	0.005	0.439	Mixed
20	46	0	0.754	0.123	0.123	1
21	51	0	0.802	0.091	0.107	1
22	57	0	0.411	0.005	0.584	Mixed
23	60	0	0.756	0.12	0.124	1
24	65	0	0.975	0.005	0.02	1
25	66	0	0.995	0.003	0.002	1
26	67	0	0.907	0.005	0.088	1
27	68	0	0.778	0.055	0.167	1
28	69	0	0.992	0.006	0.002	1
29	70	0	0.984	0.012	0.004	1
30	71	0	0.818	0.037	0.145	1
31	77	0	0.742	0.089	0.169	1
32	79	0	0.902	0.031	0.066	1
33	85	0	0.973	0.005	0.021	1
34	89	0	0.996	0.001	0.002	1
35	92	0	0.886	0.106	0.008	1
36	95	0	0.977	0.006	0.018	1
37	98	0	0.966	0.03	0.004	1
38	101	0	0.995	0.003	0.002	1
39	128	0	0.81	0.095	0.095	1
40	220	0	0.957	0.016	0.028	1
41	221	0	0.754	0.211	0.036	1
42	226	-1	0.968	0.023	0.009	1
43	227	0	0.996	0.002	0.002	1
44	228	0	0.369	0.192	0.44	Mixed
45	229	0	0.846	0.118	0.037	1
46	231	-4	0.887	0.038	0.075	1
47	234	0	0.832	0.013	0.155	1
48	235	0	0.864	0.011	0.125	1
49	238	-1	0.816	0.093	0.091	1
50	239	-1	0.889	0.009	0.102	1
51	241	0	0.998	0.001	0.002	1
52	243	0	0.884	0.091	0.025	1
53	244	0	0.907	0.062	0.031	1
54	246	0	0.925	0.047	0.029	1
55	247	-1	0.99	0.007	0.002	1
56	248	-2	0.994	0.003	0.003	1
57	249	0	0.994	0.003	0.003	1
58	250	0	0.991	0.005	0.004	1
59	251	0	0.995	0.003	0.002	1
60	252	0	0.887	0.097	0.016	1
61	254	0	0.997	0.001	0.001	1
62	255	-2	0.998	0.001	0.001	1
63	256	-2	0.92	0.029	0.051	1
64	257	0	0.979	0.018	0.003	1
65	259	0	0.819	0.174	0.007	1
66	260	0	0.997	0.003	0.001	1
67	261	-1	0.997	0.002	0.001	1
68	262	-1	0.155	0.844	0.001	2
69	264	-5	0.696	0.3	0.004	1
70	265	-2	0.995	0.002	0.003	1
71	268	-1	0.994	0.003	0.003	1
72	269	0	0.001	0.998	0.001	2
73	270	0	0.938	0.059	0.003	1
74	271	-1	0.902	0.064	0.034	1
75	278	0	0.923	0.056	0.02	1
76	279	0	0.92	0.065	0.015	1
77	280	-3	0.984	0.013	0.003	1
78	281	0	0.907	0.083	0.01	1
79	282	-4	0.951	0.009	0.039	1
80	283	-1	0.983	0.015	0.002	1
81	284	-5	0.404	0.084	0.512	Mixed
82	285	-4	0.473	0.089	0.437	Mixed
83	286	0	0.995	0.002	0.002	1
84	299	0	0.287	0.005	0.709	3
85	302	0	0.254	0.492	0.254	Mixed
86	307	0	0.001	0.999	0.001	2
87	308	0	0.001	0.998	0.001	2
88	326	0	0	0.999	0	2
89	327	0	0	0.999	0.001	2
90	328	0	0	0.999	0	2
91	329	0	0	0.999	0.001	2
92	330	0	0	0.999	0	2
93	331	0	0.001	0.999	0	2
94	347	0	0.49	0.178	0.332	Mixed
95	374	0	0.798	0.182	0.02	1
96	377	0	0.769	0.223	0.007	1
97	378	0	0.981	0.013	0.006	1
98	380	0	0.647	0.053	0.299	1
99	389	0	0.744	0.238	0.018	1
100	390	0	0.744	0.249	0.008	1
101	391	0	0.772	0.218	0.01	1
102	392	0	0.001	0	0.999	3
103	393	0	0.993	0.003	0.004	1
104	394	0	0	0.001	0.999	3
105	395	0	0.001	0	0.999	3
106	401	0	0.001	0	0.999	3
107	403	0	0.001	0.001	0.999	3
108	405	0	0.001	0.001	0.999	3
109	406	0	0.001	0.001	0.999	3
110	407	0	0.001	0.001	0.999	3
111	408	0	0.001	0.001	0.999	3
112	414	0	0.247	0.018	0.735	3
113	424	0	0.949	0.015	0.036	1
114	425	0	0.963	0.018	0.019	1
115	445	0	0.9	0.007	0.093	1
116	447	0	0.001	0.001	0.999	3
117	448	0	0.001	0.001	0.998	3
118	449	0	0.983	0.003	0.014	1
119	450	0	0.809	0.188	0.003	1
120	451	0	0.786	0.143	0.072	1
121	452	0	0.759	0.028	0.213	1
122	453	0	0.605	0.083	0.313	1
123	454	0	0.745	0.159	0.096	1
124	455	0	0.795	0.086	0.119	1
125	456	0	0.411	0.273	0.316	Mixed
126	457	0	0.923	0.003	0.074	1
127	458	0	0.972	0.009	0.019	1
128	459	0	0.997	0.001	0.001	1
129	460	0	0.927	0.003	0.069	1
130	461	0	0.917	0.079	0.004	1
131	462	0	0.994	0.002	0.004	1
132	463	0	0.75	0.135	0.114	1
133	464	0	0.851	0.141	0.008	1
134	465	0	0.761	0.203	0.036	1
135	466	0	0.819	0.069	0.112	1
136	467	0	0.482	0.047	0.471	Mixed
137	468	0	0.888	0.1	0.013	1
138	469	0	0.91	0.069	0.021	1
139	471	0	0.711	0.158	0.131	1
140	472	0	0.75	0.073	0.177	1
141	478	0	0.943	0.037	0.021	1
142	479	0	0.843	0.121	0.036	1
143	480	0	0.814	0.065	0.121	1
144	481	0	0.746	0.121	0.133	1
145	482	0	0.874	0.099	0.028	1
146	483	0	0.847	0.134	0.018	1
147	484	0	0.691	0.302	0.007	1
148	485	0	0.884	0.094	0.021	1
149	486	0	0.819	0.095	0.086	1
150	487	0	0.994	0.004	0.002	1
151	488	0	0.996	0.002	0.002	1
152	489	0	0.721	0.139	0.139	1
153	490	0	0.924	0.015	0.06	1
154	491	0	0.673	0.292	0.035	1
155	492	0	0.862	0.062	0.076	1
156	493	0	0.874	0.111	0.015	1
157	494	0	0.364	0.243	0.393	Mixed
158	495	0	0.798	0.163	0.039	1
159	496	0	0.786	0.012	0.201	1
160	497	0	0.815	0.131	0.055	1
161	498	0	0.916	0.013	0.071	1
162	499	0	0.824	0.129	0.047	1
163	500	0	0.998	0.001	0.001	1
164	501	0	0.997	0.001	0.001	1
165	502	0	0.979	0.016	0.005	1
166	503	0	0.995	0.003	0.002	1
167	504	0	0.803	0.09	0.107	1
168	505	0	0.472	0.468	0.061	Mixed
169	506	0	0.917	0.025	0.058	1
170	507	0	0.15	0.702	0.148	2
171	508	0	0.915	0.03	0.055	1
172	509	0	0.801	0.197	0.002	1
173	510	0	0.954	0.041	0.005	1
174	511	0	0.691	0.157	0.152	1
175	512	0	0.909	0.087	0.004	1
176	513	0	0.856	0.12	0.023	1
177	514	0	0.838	0.083	0.079	1
178	515	0	0.869	0.069	0.062	1
179	516	0	0.006	0.845	0.149	2
180	517	0	0.001	0.998	0.001	2
181	518	0	0.816	0.06	0.124	1
182	519	0	0.667	0.312	0.021	1
183	520	0	0.001	0.001	0.999	3
184	521	0	0.997	0.002	0.001	1
185	522	0	0.159	0.006	0.836	3
186	523	0	0.868	0.118	0.014	1
187	524	0	0.001	0.999	0	2
188	525	0	0.939	0.056	0.005	1
189	526	0	0.936	0.062	0.002	1
190	527	0	0.998	0.001	0.001	1
191	528	0	0.36	0.114	0.526	Mixed
192	529	0	0.97	0.016	0.014	1
193	530	0	0.479	0.011	0.51	Mixed
194	531	0	0.93	0.055	0.015	1
195	532	0	0.579	0.237	0.185	Mixed
196	533	0	0.854	0.021	0.124	1
197	534	0	0.642	0.044	0.313	1
198	535	0	0.846	0.04	0.114	1
199	536	0	0.843	0.057	0.1	1
200	540	0	0.923	0.062	0.015	1
201	541	0	0.48	0.483	0.037	Mixed
202	566	0	0.995	0.002	0.002	1
203	571	0	0.177	0.004	0.819	3
204	572	0	0.146	0.015	0.839	3
205	573	0	0.984	0.01	0.006	1
206	576	0	0.881	0.088	0.032	1
207	579	0	0.917	0.046	0.038	1
208	580	0	0.992	0.006	0.002	1
209	581	0	0.997	0.002	0.002	1
210	582	0	0.897	0.007	0.095	1
211	590	-3	0.68	0.163	0.157	1
212	629	0	0.863	0.081	0.057	1
213	635	0	0.919	0.007	0.074	1
214	681	0	0.864	0.01	0.126	1
215	737	0	0.535	0.009	0.456	Mixed
216	778	0	0.859	0.058	0.083	1
217	899	0	0.893	0.084	0.024	1
218	901	0	0.888	0.053	0.059	1
219	921	0	0.396	0.283	0.321	Mixed
220	922	0	0.996	0.001	0.003	1

## Sheet: K4
K4 run1
S/N	Entry	(%Miss)	Pop1	Pop2	Pop3	Pop4	Group
1	1	-3	0.951	0.001	0.046	0.002	1
2	2	0	0.842	0.006	0.148	0.004	1
3	7	0	0.064	0.019	0.894	0.023	3
4	8	0	0.331	0.028	0.464	0.176	Mixed
5	9	0	0.002	0.926	0.036	0.036	2
6	11	0	0.009	0.56	0.407	0.025	Mixed
7	13	0	0.002	0.535	0.458	0.005	Mixed
8	14	0	0.92	0.031	0.046	0.003	1
9	15	0	0.152	0.06	0.678	0.11	3
10	16	0	0.055	0.037	0.623	0.284	3
11	17	0	0.007	0.103	0.619	0.271	3
12	21	0	0.005	0.294	0.59	0.111	Mixed
13	22	0	0.005	0.114	0.876	0.005	3
14	25	0	0.051	0.155	0.732	0.062	3
15	26	0	0.003	0.005	0.01	0.982	4
16	38	0	0.018	0.079	0.89	0.013	3
17	39	0	0.15	0.25	0.499	0.101	Mixed
18	44	0	0.119	0.004	0.765	0.113	3
19	45	0	0.024	0.391	0.483	0.101	Mixed
20	46	0	0.028	0.171	0.736	0.065	3
21	51	0	0.006	0.117	0.861	0.017	3
22	57	0	0.003	0.522	0.448	0.028	Mixed
23	60	0	0.019	0.146	0.824	0.011	3
24	65	0	0.998	0.001	0.001	0.001	1
25	66	0	0.831	0.001	0.001	0.166	1
26	67	0	0.154	0.022	0.661	0.163	3
27	68	0	0.064	0.167	0.71	0.059	3
28	69	0	0.636	0.002	0.355	0.007	1
29	70	0	0.769	0.003	0.001	0.227	1
30	71	0	0.202	0.15	0.553	0.095	Mixed
31	77	0	0.044	0.15	0.802	0.003	3
32	79	0	0.083	0.022	0.733	0.162	3
33	85	0	0.998	0.001	0.001	0.001	1
34	89	0	0.003	0.004	0.006	0.988	4
35	92	0	0.162	0.052	0.604	0.182	3
36	95	0	0.998	0.001	0.001	0.001	1
37	98	0	0.593	0.005	0.393	0.008	Mixed
38	101	0	0.843	0.001	0.001	0.155	1
39	128	0	0.049	0.149	0.601	0.2	3
40	220	0	0.044	0.142	0.042	0.772	4
41	221	0	0.17	0.159	0.613	0.058	3
42	226	-1	0.015	0.024	0.294	0.667	4
43	227	0	0.005	0.002	0.643	0.35	3
44	228	0	0.115	0.602	0.276	0.007	2
45	229	0	0.044	0.179	0.256	0.521	Mixed
46	231	-4	0.094	0.051	0.668	0.187	3
47	234	0	0.003	0.045	0.946	0.006	3
48	235	0	0.003	0.016	0.975	0.006	3
49	238	-1	0.018	0.099	0.874	0.01	3
50	239	-1	0.007	0.016	0.914	0.063	3
51	241	0	0.001	0.001	0.45	0.547	Mixed
52	243	0	0.005	0.005	0.988	0.003	3
53	244	0	0.004	0.004	0.989	0.003	3
54	246	0	0.005	0.003	0.989	0.004	3
55	247	-1	0.001	0.001	0.001	0.998	4
56	248	-2	0.001	0.001	0	0.998	4
57	249	0	0.001	0.001	0.001	0.998	4
58	250	0	0.001	0.001	0	0.998	4
59	251	0	0.002	0.002	0.002	0.995	4
60	252	0	0.003	0.095	0.384	0.518	Mixed
61	254	0	0.002	0.002	0.209	0.787	4
62	255	-2	0.005	0.001	0.21	0.783	4
63	256	-2	0.003	0.018	0.652	0.327	3
64	257	0	0.039	0.019	0.266	0.676	4
65	259	0	0.014	0.068	0.861	0.057	3
66	260	0	0.006	0.001	0.417	0.576	Mixed
67	261	-1	0.005	0.002	0.389	0.604	4
68	262	-1	0.019	0.769	0.129	0.084	2
69	264	-5	0.028	0.175	0.75	0.047	3
70	265	-2	0.001	0.001	0.001	0.998	4
71	268	-1	0.017	0.007	0.119	0.856	4
72	269	0	0.013	0.953	0.012	0.022	2
73	270	0	0.003	0.008	0.453	0.536	Mixed
74	271	-1	0.015	0.059	0.579	0.348	Mixed
75	278	0	0.017	0.004	0.972	0.007	3
76	279	0	0.013	0.004	0.98	0.004	3
77	280	-3	0.004	0.002	0.988	0.006	3
78	281	0	0.012	0.003	0.983	0.002	3
79	282	-4	0.008	0.008	0.821	0.163	3
80	283	-1	0.008	0.004	0.444	0.544	Mixed
81	284	-5	0.004	0.541	0.442	0.013	Mixed
82	285	-4	0.002	0.449	0.544	0.005	Mixed
83	286	0	0.109	0.004	0.013	0.874	4
84	299	0	0.003	0.633	0.361	0.003	2
85	302	0	0.012	0.71	0.275	0.003	2
86	307	0	0.014	0.968	0.015	0.003	2
87	308	0	0.009	0.931	0.058	0.003	2
88	326	0	0.002	0.996	0.001	0.001	2
89	327	0	0.001	0.997	0.001	0.001	2
90	328	0	0.002	0.997	0.001	0.001	2
91	329	0	0.001	0.997	0.001	0.001	2
92	330	0	0.001	0.997	0.001	0.001	2
93	331	0	0.008	0.989	0.002	0.001	2
94	347	0	0.12	0.438	0.439	0.003	Mixed
95	374	0	0.026	0.106	0.849	0.018	3
96	377	0	0.015	0.09	0.879	0.016	3
97	378	0	0.005	0.003	0.54	0.452	Mixed
98	380	0	0.011	0.324	0.62	0.045	3
99	389	0	0.028	0.168	0.792	0.012	3
100	390	0	0.055	0.147	0.786	0.012	3
101	391	0	0.053	0.141	0.763	0.043	3
102	392	0	0.001	0.997	0.001	0.001	2
103	393	0	0.038	0.013	0.022	0.927	4
104	394	0	0.001	0.998	0.001	0.001	2
105	395	0	0.001	0.998	0.001	0.001	2
106	401	0	0.001	0.998	0.001	0.001	2
107	403	0	0.001	0.998	0.001	0.001	2
108	405	0	0.001	0.998	0.001	0.001	2
109	406	0	0.001	0.998	0.001	0.001	2
110	407	0	0.001	0.997	0.001	0.001	2
111	408	0	0.001	0.998	0.001	0.001	2
112	414	0	0.031	0.747	0.217	0.005	2
113	424	0	0.006	0.075	0.2	0.719	4
114	425	0	0.969	0.028	0.002	0.001	1
115	445	0	0.004	0.019	0.829	0.149	3
116	447	0	0.001	0.997	0.001	0.001	2
117	448	0	0.001	0.996	0.002	0.001	2
118	449	0	0.171	0.003	0.631	0.194	3
119	450	0	0.177	0.084	0.501	0.238	Mixed
120	451	0	0.035	0.127	0.827	0.011	3
121	452	0	0.107	0.18	0.711	0.003	3
122	453	0	0.102	0.369	0.401	0.128	Mixed
123	454	0	0.025	0.161	0.757	0.057	3
124	455	0	0.004	0.117	0.847	0.032	3
125	456	0	0.001	0.52	0.476	0.002	Mixed
126	457	0	0.248	0.023	0.503	0.226	Mixed
127	458	0	0.003	0.002	0.988	0.006	3
128	459	0	0.004	0.002	0.005	0.989	4
129	460	0	0.262	0.028	0.457	0.253	Mixed
130	461	0	0.123	0.028	0.439	0.409	Mixed
131	462	0	0.018	0.009	0.146	0.828	4
132	463	0	0.015	0.166	0.799	0.019	3
133	464	0	0.026	0.023	0.936	0.015	3
134	465	0	0.029	0.137	0.829	0.005	3
135	466	0	0.153	0.15	0.55	0.148	Mixed
136	467	0	0.003	0.457	0.537	0.003	Mixed
137	468	0	0.011	0.031	0.843	0.115	3
138	469	0	0.079	0.021	0.799	0.101	3
139	471	0	0.038	0.243	0.71	0.009	3
140	472	0	0.093	0.2	0.689	0.018	3
141	478	0	0.066	0.014	0.495	0.425	Mixed
142	479	0	0.045	0.081	0.729	0.145	3
143	480	0	0.026	0.04	0.923	0.011	3
144	481	0	0.081	0.189	0.622	0.108	3
145	482	0	0.096	0.058	0.699	0.148	3
146	483	0	0.004	0.011	0.976	0.01	3
147	484	0	0.02	0.258	0.39	0.333	Mixed
148	485	0	0.095	0.024	0.859	0.021	3
149	486	0	0.062	0.135	0.677	0.126	3
150	487	0	0.999	0	0	0	1
151	488	0	0.003	0.002	0.002	0.993	4
152	489	0	0.061	0.211	0.678	0.051	3
153	490	0	0.141	0.007	0.841	0.011	3
154	491	0	0.01	0.387	0.007	0.596	4
155	492	0	0.02	0.091	0.584	0.305	Mixed
156	493	0	0.015	0.049	0.815	0.121	3
157	494	0	0.023	0.625	0.331	0.021	2
158	495	0	0.114	0.117	0.74	0.029	3
159	496	0	0.076	0.177	0.681	0.067	3
160	497	0	0.013	0.041	0.944	0.002	3
161	498	0	0.131	0.018	0.749	0.102	3
162	499	0	0.12	0.086	0.787	0.007	3
163	500	0	0.006	0.001	0.004	0.989	4
164	501	0	0.003	0.002	0.005	0.99	4
165	502	0	0.004	0.002	0.972	0.023	3
166	503	0	0.002	0.001	0.992	0.005	3
167	504	0	0.009	0.162	0.515	0.315	Mixed
168	505	0	0.031	0.462	0.498	0.009	Mixed
169	506	0	0.12	0.049	0.525	0.305	Mixed
170	507	0	0.002	0.849	0.011	0.137	2
171	508	0	0.01	0.115	0.321	0.554	Mixed
172	509	0	0.174	0.077	0.517	0.232	Mixed
173	510	0	0.081	0.008	0.602	0.309	3
174	511	0	0.007	0.258	0.631	0.104	3
175	512	0	0.045	0.002	0.951	0.002	3
176	513	0	0.017	0.01	0.971	0.002	3
177	514	0	0.041	0.086	0.796	0.077	3
178	515	0	0.044	0.052	0.759	0.145	3
179	516	0	0.005	0.97	0.017	0.008	2
180	517	0	0.036	0.819	0.14	0.005	2
181	518	0	0.071	0.169	0.397	0.363	Mixed
182	519	0	0.068	0.277	0.645	0.01	3
183	520	0	0.001	0.997	0.001	0.001	2
184	521	0	0.004	0.001	0.716	0.28	3
185	522	0	0.012	0.806	0.17	0.012	2
186	523	0	0.04	0.087	0.494	0.379	Mixed
187	524	0	0.053	0.799	0.144	0.004	2
188	525	0	0.007	0.01	0.521	0.463	Mixed
189	526	0	0.007	0.005	0.507	0.482	Mixed
190	527	0	0.003	0.001	0.001	0.995	4
191	528	0	0.006	0.572	0.42	0.003	Mixed
192	529	0	0.014	0.017	0.39	0.579	Mixed
193	530	0	0.002	0.438	0.555	0.005	Mixed
194	531	0	0.013	0.048	0.506	0.433	Mixed
195	532	0	0.045	0.402	0.262	0.291	Mixed
196	533	0	0.029	0.162	0.28	0.529	Mixed
197	534	0	0.006	0.366	0.353	0.275	Mixed
198	535	0	0.078	0.063	0.801	0.058	3
199	536	0	0.029	0.076	0.883	0.012	3
200	540	0	0.015	0.007	0.958	0.019	3
201	541	0	0.008	0.414	0.572	0.006	Mixed
202	566	0	0.003	0.002	0.002	0.993	4
203	571	0	0.004	0.74	0.253	0.002	2
204	572	0	0.002	0.775	0.22	0.003	2
205	573	0	0.006	0.004	0.581	0.41	Mixed
206	576	0	0.09	0.01	0.895	0.005	3
207	579	0	0.014	0.005	0.975	0.007	3
208	580	0	0.079	0.008	0.275	0.639	4
209	581	0	0.003	0.002	0.187	0.808	4
210	582	0	0.08	0.092	0.505	0.323	Mixed
211	590	-3	0.022	0.259	0.488	0.231	Mixed
212	629	0	0.163	0.074	0.598	0.165	3
213	635	0	0.004	0.007	0.823	0.167	3
214	681	0	0.113	0.098	0.554	0.234	Mixed
215	737	0	0.015	0.451	0.491	0.043	Mixed
216	778	0	0.021	0.078	0.719	0.183	3
217	899	0	0.053	0.061	0.573	0.313	Mixed
218	901	0	0.147	0.039	0.81	0.004	3
219	921	0	0.002	0.549	0.448	0.002	Mixed
220	922	0	0.003	0.007	0.007	0.983	4
K4 run2
S/N	Entry	(%Miss)	Pop1	Pop2	Pop3	Pop4	Group
1	1	-3	0.024	0.002	0.001	0.973	4
2	2	0	0.084	0.005	0.014	0.898	4
3	7	0	0.646	0.014	0.13	0.21	1
4	8	0	0.479	0.069	0.032	0.42	Mixed
5	9	0	0.072	0.762	0.163	0.003	2
6	11	0	0.328	0.566	0.028	0.079	Mixed
7	13	0	0.323	0.667	0.002	0.007	2
8	14	0	0.005	0.004	0.016	0.975	4
9	15	0	0.573	0.068	0.1	0.259	Mixed
10	16	0	0.68	0.044	0.099	0.177	1
11	17	0	0.696	0.048	0.152	0.104	1
12	21	0	0.553	0.362	0.032	0.053	Mixed
13	22	0	0.623	0.1	0.177	0.1	1
14	25	0	0.517	0.068	0.218	0.197	Mixed
15	26	0	0.991	0.004	0.002	0.002	1
16	38	0	0.611	0.072	0.18	0.136	1
17	39	0	0.439	0.112	0.211	0.237	Mixed
18	44	0	0.676	0.025	0.062	0.237	1
19	45	0	0.453	0.461	0.009	0.076	Mixed
20	46	0	0.564	0.141	0.143	0.151	Mixed
21	51	0	0.625	0.12	0.11	0.145	1
22	57	0	0.381	0.605	0.007	0.007	2
23	60	0	0.545	0.142	0.136	0.177	Mixed
24	65	0	0.001	0.002	0.001	0.996	4
25	66	0	0.146	0.002	0.002	0.85	4
26	67	0	0.601	0.111	0.012	0.275	1
27	68	0	0.573	0.179	0.074	0.173	Mixed
28	69	0	0.238	0.004	0.011	0.747	4
29	70	0	0.189	0.008	0.016	0.787	4
30	71	0	0.471	0.156	0.049	0.324	Mixed
31	77	0	0.54	0.186	0.107	0.167	Mixed
32	79	0	0.666	0.089	0.051	0.194	1
33	85	0	0.001	0.002	0.001	0.996	4
34	89	0	0.992	0.004	0.002	0.002	1
35	92	0	0.569	0.016	0.13	0.286	Mixed
36	95	0	0.001	0.001	0.001	0.996	4
37	98	0	0.246	0.008	0.04	0.706	4
38	101	0	0.134	0.002	0.002	0.863	4
39	128	0	0.611	0.116	0.112	0.161	1
40	220	0	0.856	0.081	0.022	0.041	1
41	221	0	0.44	0.05	0.22	0.289	Mixed
42	226	-1	0.909	0.019	0.052	0.021	1
43	227	0	0.972	0.004	0.003	0.022	1
44	228	0	0.197	0.449	0.194	0.161	Mixed
45	229	0	0.72	0.065	0.13	0.085	1
46	231	-4	0.651	0.091	0.062	0.196	1
47	234	0	0.715	0.166	0.033	0.085	1
48	235	0	0.745	0.14	0.029	0.085	1
49	238	-1	0.661	0.107	0.11	0.123	1
50	239	-1	0.775	0.114	0.02	0.091	1
51	241	0	0.995	0.002	0.001	0.002	1
52	243	0	0.738	0.035	0.113	0.115	1
53	244	0	0.759	0.04	0.086	0.115	1
54	246	0	0.77	0.039	0.071	0.12	1
55	247	-1	0.991	0.003	0.005	0.001	1
56	248	-2	0.994	0.002	0.002	0.001	1
57	249	0	0.993	0.003	0.003	0.001	1
58	250	0	0.992	0.003	0.004	0.001	1
59	251	0	0.992	0.002	0.004	0.002	1
60	252	0	0.84	0.041	0.109	0.009	1
61	254	0	0.992	0.003	0.002	0.003	1
62	255	-2	0.99	0.003	0.002	0.006	1
63	256	-2	0.829	0.067	0.063	0.041	1
64	257	0	0.874	0.006	0.056	0.065	1
65	259	0	0.661	0.018	0.193	0.128	1
66	260	0	0.963	0.002	0.006	0.029	1
67	261	-1	0.973	0.002	0.005	0.02	1
68	262	-1	0.128	0.002	0.847	0.022	3
69	264	-5	0.507	0.01	0.32	0.164	Mixed
70	265	-2	0.994	0.003	0.002	0.001	1
71	268	-1	0.966	0.007	0.007	0.021	1
72	269	0	0.002	0.001	0.996	0.001	3
73	270	0	0.896	0.006	0.082	0.016	1
74	271	-1	0.791	0.05	0.084	0.075	1
75	278	0	0.691	0.053	0.078	0.179	1
76	279	0	0.694	0.041	0.088	0.176	1
77	280	-3	0.818	0.007	0.045	0.13	1
78	281	0	0.658	0.027	0.108	0.207	1
79	282	-4	0.798	0.063	0.029	0.11	1
80	283	-1	0.908	0.004	0.055	0.033	1
81	284	-5	0.333	0.528	0.098	0.042	Mixed
82	285	-4	0.433	0.453	0.105	0.008	Mixed
83	286	0	0.919	0.004	0.004	0.073	1
84	299	0	0.225	0.726	0.01	0.039	2
85	302	0	0.161	0.267	0.496	0.076	Mixed
86	307	0	0.001	0.001	0.997	0.001	3
87	308	0	0.001	0.002	0.996	0.001	3
88	326	0	0.001	0.001	0.998	0	3
89	327	0	0.001	0.001	0.998	0.001	3
90	328	0	0.001	0.001	0.998	0	3
91	329	0	0.001	0.001	0.998	0.001	3
92	330	0	0.001	0.001	0.998	0.001	3
93	331	0	0.001	0.001	0.998	0.001	3
94	347	0	0.266	0.345	0.18	0.209	Mixed
95	374	0	0.608	0.045	0.199	0.148	1
96	377	0	0.552	0.019	0.241	0.188	Mixed
97	378	0	0.912	0.012	0.029	0.047	1
98	380	0	0.508	0.314	0.071	0.107	Mixed
99	389	0	0.509	0.039	0.255	0.197	Mixed
100	390	0	0.506	0.02	0.268	0.206	Mixed
101	391	0	0.549	0.026	0.237	0.188	Mixed
102	392	0	0.001	0.998	0.001	0.001	2
103	393	0	0.975	0.008	0.011	0.006	1
104	394	0	0.001	0.998	0.001	0.001	2
105	395	0	0.001	0.998	0.001	0.001	2
106	401	0	0.001	0.998	0.001	0.001	2
107	403	0	0.001	0.998	0.001	0.001	2
108	405	0	0.001	0.998	0.001	0.001	2
109	406	0	0.001	0.998	0.001	0.001	2
110	407	0	0.001	0.997	0.001	0.001	2
111	408	0	0.001	0.998	0.001	0.001	2
112	414	0	0.145	0.747	0.03	0.078	2
113	424	0	0.895	0.067	0.031	0.007	1
114	425	0	0.002	0.012	0.003	0.983	4
115	445	0	0.815	0.12	0.026	0.038	1
116	447	0	0.001	0.997	0.001	0.001	2
117	448	0	0.001	0.996	0.001	0.001	2
118	449	0	0.698	0.032	0.006	0.264	1
119	450	0	0.551	0.004	0.206	0.238	Mixed
120	451	0	0.55	0.095	0.159	0.195	Mixed
121	452	0	0.484	0.228	0.054	0.234	Mixed
122	453	0	0.451	0.32	0.093	0.136	Mixed
123	454	0	0.541	0.115	0.176	0.169	Mixed
124	455	0	0.67	0.139	0.109	0.081	1
125	456	0	0.395	0.316	0.286	0.003	Mixed
126	457	0	0.564	0.092	0.005	0.339	Mixed
127	458	0	0.889	0.035	0.021	0.055	1
128	459	0	0.991	0.002	0.002	0.004	1
129	460	0	0.568	0.084	0.005	0.343	Mixed
130	461	0	0.709	0.008	0.109	0.174	1
131	462	0	0.973	0.011	0.003	0.012	1
132	463	0	0.574	0.133	0.15	0.143	Mixed
133	464	0	0.633	0.019	0.16	0.187	1
134	465	0	0.537	0.066	0.213	0.185	Mixed
135	466	0	0.541	0.123	0.08	0.257	Mixed
136	467	0	0.418	0.495	0.064	0.023	Mixed
137	468	0	0.733	0.03	0.119	0.118	1
138	469	0	0.647	0.047	0.089	0.217	1
139	471	0	0.507	0.147	0.173	0.173	Mixed
140	472	0	0.495	0.194	0.087	0.224	Mixed
141	478	0	0.753	0.037	0.064	0.145	1
142	479	0	0.63	0.063	0.138	0.169	1
143	480	0	0.64	0.14	0.084	0.135	1
144	481	0	0.529	0.146	0.137	0.189	Mixed
145	482	0	0.628	0.051	0.111	0.21	1
146	483	0	0.714	0.026	0.159	0.101	1
147	484	0	0.562	0.014	0.322	0.103	Mixed
148	485	0	0.622	0.046	0.112	0.22	1
149	486	0	0.596	0.104	0.115	0.186	1
150	487	0	0.001	0.001	0	0.998	4
151	488	0	0.99	0.003	0.003	0.003	1
152	489	0	0.516	0.154	0.154	0.176	Mixed
153	490	0	0.595	0.083	0.04	0.282	1
154	491	0	0.618	0.058	0.309	0.015	1
155	492	0	0.712	0.095	0.078	0.115	1
156	493	0	0.691	0.035	0.129	0.146	1
157	494	0	0.275	0.401	0.25	0.074	Mixed
158	495	0	0.546	0.056	0.177	0.221	Mixed
159	496	0	0.579	0.217	0.029	0.175	Mixed
160	497	0	0.621	0.068	0.148	0.163	1
161	498	0	0.652	0.086	0.028	0.234	1
162	499	0	0.562	0.076	0.138	0.223	Mixed
163	500	0	0.992	0.002	0.001	0.005	1
164	501	0	0.993	0.002	0.002	0.003	1
165	502	0	0.871	0.009	0.033	0.087	1
166	503	0	0.88	0.003	0.009	0.108	1
167	504	0	0.686	0.126	0.112	0.076	1
168	505	0	0.341	0.077	0.474	0.108	Mixed
169	506	0	0.673	0.082	0.044	0.202	1
170	507	0	0.146	0.147	0.705	0.002	3
171	508	0	0.811	0.085	0.058	0.046	1
172	509	0	0.55	0.004	0.213	0.233	Mixed
173	510	0	0.766	0.007	0.074	0.153	1
174	511	0	0.592	0.166	0.181	0.062	Mixed
175	512	0	0.648	0.012	0.108	0.232	1
176	513	0	0.653	0.033	0.144	0.17	1
177	514	0	0.661	0.1	0.101	0.138	1
178	515	0	0.644	0.082	0.096	0.179	1
179	516	0	0.006	0.147	0.845	0.003	3
180	517	0	0.002	0.001	0.997	0.001	3
181	518	0	0.669	0.135	0.084	0.112	1
182	519	0	0.468	0.046	0.32	0.166	Mixed
183	520	0	0.001	0.998	0.001	0.001	2
184	521	0	0.969	0.003	0.003	0.025	1
185	522	0	0.119	0.845	0.009	0.027	2
186	523	0	0.712	0.032	0.136	0.12	1
187	524	0	0.001	0.001	0.997	0.001	3
188	525	0	0.864	0.008	0.083	0.046	1
189	526	0	0.862	0.004	0.083	0.052	1
190	527	0	0.995	0.001	0.002	0.002	1
191	528	0	0.267	0.544	0.126	0.063	Mixed
192	529	0	0.878	0.028	0.038	0.056	1
193	530	0	0.441	0.531	0.022	0.006	Mixed
194	531	0	0.772	0.038	0.078	0.112	1
195	532	0	0.443	0.196	0.25	0.111	Mixed
196	533	0	0.75	0.138	0.043	0.068	1
197	534	0	0.555	0.325	0.076	0.044	Mixed
198	535	0	0.598	0.13	0.062	0.21	1
199	536	0	0.603	0.12	0.075	0.203	1
200	540	0	0.717	0.03	0.081	0.172	1
201	541	0	0.35	0.058	0.496	0.096	Mixed
202	566	0	0.99	0.003	0.003	0.003	1
203	571	0	0.111	0.841	0.006	0.043	2
204	572	0	0.124	0.854	0.017	0.005	2
205	573	0	0.872	0.023	0.024	0.081	1
206	576	0	0.623	0.057	0.102	0.218	1
207	579	0	0.686	0.072	0.07	0.173	1
208	580	0	0.872	0.005	0.023	0.1	1
209	581	0	0.992	0.003	0.002	0.003	1
210	582	0	0.699	0.11	0.02	0.172	1
211	590	-3	0.569	0.171	0.178	0.082	Mixed
212	629	0	0.57	0.08	0.097	0.253	Mixed
213	635	0	0.833	0.108	0.022	0.038	1
214	681	0	0.628	0.143	0.022	0.207	1
215	737	0	0.411	0.47	0.017	0.102	Mixed
216	778	0	0.67	0.104	0.087	0.138	1
217	899	0	0.697	0.049	0.101	0.153	1
218	901	0	0.579	0.073	0.076	0.272	Mixed
219	921	0	0.375	0.323	0.298	0.005	Mixed
220	922	0	0.99	0.005	0.002	0.003	1
K4 run3
S/N	Entry	(%Miss)	Pop1	Pop2	Pop3	Pop4	Group
1	1	-3	0.002	0.995	0.001	0.001	2
2	2	0	0.003	0.991	0.003	0.003	2
3	7	0	0.01	0.659	0.251	0.08	2
4	8	0	0.061	0.658	0.273	0.008	2
5	9	0	0.769	0.03	0.037	0.164	1
6	11	0	0.547	0.263	0.17	0.02	Mixed
7	13	0	0.634	0.269	0.095	0.002	1
8	14	0	0.002	0.993	0.002	0.002	2
9	15	0	0.056	0.609	0.295	0.04	2
10	16	0	0.031	0.472	0.426	0.07	Mixed
11	17	0	0.033	0.419	0.421	0.126	Mixed
12	21	0	0.336	0.377	0.267	0.02	Mixed
13	22	0	0.086	0.563	0.214	0.138	Mixed
14	25	0	0.054	0.5	0.255	0.191	Mixed
15	26	0	0.006	0.005	0.986	0.003	3
16	38	0	0.048	0.568	0.247	0.137	Mixed
17	39	0	0.101	0.505	0.208	0.185	Mixed
18	44	0	0.01	0.681	0.295	0.014	2
19	45	0	0.434	0.333	0.228	0.005	Mixed
20	46	0	0.128	0.531	0.242	0.099	Mixed
21	51	0	0.104	0.567	0.252	0.078	Mixed
22	57	0	0.571	0.265	0.159	0.006	Mixed
23	60	0	0.121	0.557	0.235	0.088	Mixed
24	65	0	0.01	0.984	0.003	0.003	2
25	66	0	0.002	0.926	0.07	0.002	2
26	67	0	0.087	0.597	0.311	0.005	2
27	68	0	0.174	0.549	0.239	0.039	Mixed
28	69	0	0.002	0.981	0.014	0.003	2
29	70	0	0.007	0.818	0.162	0.013	2
30	71	0	0.139	0.621	0.216	0.023	2
31	77	0	0.164	0.622	0.158	0.055	2
32	79	0	0.071	0.57	0.341	0.018	Mixed
33	85	0	0.009	0.985	0.003	0.002	2
34	89	0	0.006	0.004	0.988	0.002	3
35	92	0	0.017	0.575	0.314	0.094	Mixed
36	95	0	0.009	0.985	0.003	0.003	2
37	98	0	0.004	0.959	0.024	0.013	2
38	101	0	0.002	0.897	0.099	0.002	2
39	128	0	0.105	0.449	0.356	0.09	Mixed
40	220	0	0.084	0.117	0.768	0.031	3
41	221	0	0.035	0.579	0.193	0.193	Mixed
42	226	-1	0.02	0.212	0.736	0.032	3
43	227	0	0.004	0.445	0.549	0.002	Mixed
44	228	0	0.438	0.358	0.03	0.174	Mixed
45	229	0	0.078	0.244	0.567	0.111	Mixed
46	231	-4	0.09	0.551	0.338	0.022	Mixed
47	234	0	0.145	0.568	0.276	0.011	Mixed
48	235	0	0.11	0.592	0.288	0.01	Mixed
49	238	-1	0.087	0.584	0.249	0.08	Mixed
50	239	-1	0.1	0.567	0.324	0.009	Mixed
51	241	0	0.004	0.297	0.698	0.001	3
52	243	0	0.026	0.694	0.232	0.048	2
53	244	0	0.034	0.688	0.252	0.027	2
54	246	0	0.028	0.688	0.266	0.019	2
55	247	-1	0.001	0.001	0.996	0.002	3
56	248	-2	0.001	0.001	0.997	0.001	3
57	249	0	0.002	0.001	0.996	0.001	3
58	250	0	0.001	0.001	0.997	0.001	3
59	251	0	0.003	0.002	0.994	0.002	3
60	252	0	0.03	0.236	0.639	0.095	3
61	254	0	0.004	0.132	0.862	0.002	3
62	255	-2	0.004	0.125	0.869	0.001	3
63	256	-2	0.06	0.39	0.511	0.039	Mixed
64	257	0	0.007	0.203	0.738	0.052	3
65	259	0	0.012	0.515	0.313	0.161	Mixed
66	260	0	0.002	0.27	0.723	0.004	3
67	261	-1	0.002	0.235	0.759	0.004	3
68	262	-1	0.002	0.054	0.101	0.842	4
69	264	-5	0.006	0.435	0.271	0.288	Mixed
70	265	-2	0.001	0.001	0.997	0.001	3
71	268	-1	0.009	0.098	0.885	0.008	3
72	269	0	0.001	0.001	0.002	0.996	4
73	270	0	0.006	0.274	0.651	0.069	3
74	271	-1	0.043	0.376	0.517	0.065	Mixed
75	278	0	0.016	0.743	0.223	0.018	2
76	279	0	0.011	0.768	0.195	0.026	2
77	280	-3	0.006	0.745	0.244	0.006	2
78	281	0	0.01	0.784	0.161	0.045	2
79	282	-4	0.055	0.567	0.371	0.007	Mixed
80	283	-1	0.004	0.297	0.664	0.035	3
81	284	-5	0.51	0.271	0.138	0.081	Mixed
82	285	-4	0.433	0.353	0.14	0.075	Mixed
83	286	0	0.005	0.123	0.867	0.004	3
84	299	0	0.7	0.279	0.016	0.005	1
85	302	0	0.242	0.25	0.019	0.489	Mixed
86	307	0	0.001	0.001	0.001	0.997	4
87	308	0	0.002	0.001	0.001	0.996	4
88	326	0	0.001	0	0	0.998	4
89	327	0	0.001	0	0.001	0.998	4
90	328	0	0.001	0	0	0.998	4
91	329	0	0.001	0.001	0.001	0.998	4
92	330	0	0.001	0	0	0.998	4
93	331	0	0.001	0.001	0.001	0.998	4
94	347	0	0.323	0.474	0.05	0.153	Mixed
95	374	0	0.028	0.539	0.265	0.169	Mixed
96	377	0	0.011	0.539	0.248	0.202	Mixed
97	378	0	0.013	0.359	0.616	0.012	3
98	380	0	0.3	0.412	0.233	0.055	Mixed
99	389	0	0.021	0.545	0.217	0.217	Mixed
100	390	0	0.008	0.564	0.2	0.228	Mixed
101	391	0	0.012	0.542	0.248	0.198	Mixed
102	392	0	0.998	0.001	0.001	0.001	1
103	393	0	0.008	0.059	0.921	0.012	3
104	394	0	0.998	0.001	0.001	0.001	1
105	395	0	0.998	0.001	0.001	0.001	1
106	401	0	0.998	0.001	0.001	0.001	1
107	403	0	0.998	0.001	0.001	0.001	1
108	405	0	0.998	0.001	0.001	0.001	1
109	406	0	0.998	0.001	0.001	0.001	1
110	407	0	0.998	0.001	0.001	0.001	1
111	408	0	0.998	0.001	0.001	0.001	1
112	414	0	0.727	0.236	0.011	0.026	1
113	424	0	0.061	0.135	0.775	0.029	3
114	425	0	0.005	0.992	0.001	0.002	2
115	445	0	0.089	0.531	0.372	0.007	Mixed
116	447	0	0.998	0.001	0.001	0.001	1
117	448	0	0.996	0.002	0.001	0.001	1
118	449	0	0.016	0.637	0.345	0.002	2
119	450	0	0.005	0.487	0.324	0.184	Mixed
120	451	0	0.069	0.578	0.227	0.126	Mixed
121	452	0	0.201	0.669	0.098	0.032	2
122	453	0	0.315	0.374	0.233	0.078	Mixed
123	454	0	0.088	0.564	0.206	0.141	Mixed
124	455	0	0.113	0.529	0.283	0.075	Mixed
125	456	0	0.316	0.382	0.037	0.265	Mixed
126	457	0	0.074	0.595	0.328	0.003	2
127	458	0	0.023	0.682	0.288	0.007	2
128	459	0	0.003	0.005	0.991	0.002	3
129	460	0	0.074	0.578	0.344	0.003	Mixed
130	461	0	0.008	0.41	0.499	0.084	Mixed
131	462	0	0.028	0.102	0.867	0.003	3
132	463	0	0.119	0.517	0.246	0.118	Mixed
133	464	0	0.008	0.616	0.25	0.125	2
134	465	0	0.028	0.583	0.203	0.186	Mixed
135	466	0	0.113	0.555	0.28	0.053	Mixed
136	467	0	0.461	0.404	0.097	0.038	Mixed
137	468	0	0.021	0.552	0.342	0.084	Mixed
138	469	0	0.032	0.621	0.308	0.039	2
139	471	0	0.128	0.548	0.18	0.144	Mixed
140	472	0	0.177	0.579	0.185	0.059	Mixed
141	478	0	0.032	0.425	0.516	0.027	Mixed
142	479	0	0.037	0.529	0.324	0.11	Mixed
143	480	0	0.114	0.607	0.242	0.037	2
144	481	0	0.13	0.514	0.251	0.105	Mixed
145	482	0	0.03	0.577	0.307	0.087	Mixed
146	483	0	0.02	0.58	0.288	0.112	Mixed
147	484	0	0.015	0.261	0.421	0.303	Mixed
148	485	0	0.02	0.67	0.237	0.073	2
149	486	0	0.092	0.534	0.29	0.083	Mixed
150	487	0	0.001	0.997	0.001	0.001	2
151	488	0	0.004	0.004	0.99	0.003	3
152	489	0	0.137	0.518	0.224	0.121	Mixed
153	490	0	0.045	0.719	0.23	0.006	2
154	491	0	0.068	0.009	0.608	0.314	3
155	492	0	0.081	0.394	0.471	0.053	Mixed
156	493	0	0.02	0.55	0.335	0.095	Mixed
157	494	0	0.392	0.27	0.104	0.234	Mixed
158	495	0	0.041	0.586	0.23	0.142	Mixed
159	496	0	0.194	0.529	0.268	0.01	Mixed
160	497	0	0.053	0.738	0.113	0.096	2
161	498	0	0.058	0.649	0.285	0.008	2
162	499	0	0.053	0.642	0.198	0.106	2
163	500	0	0.002	0.005	0.991	0.001	3
164	501	0	0.003	0.003	0.992	0.002	3
165	502	0	0.007	0.617	0.365	0.011	2
166	503	0	0.003	0.67	0.324	0.003	2
167	504	0	0.114	0.349	0.45	0.087	Mixed
168	505	0	0.06	0.365	0.117	0.458	Mixed
169	506	0	0.076	0.496	0.41	0.019	Mixed
170	507	0	0.155	0.005	0.136	0.704	4
171	508	0	0.086	0.231	0.64	0.043	3
172	509	0	0.004	0.49	0.315	0.191	Mixed
173	510	0	0.008	0.476	0.47	0.046	Mixed
174	511	0	0.148	0.468	0.239	0.145	Mixed
175	512	0	0.006	0.812	0.15	0.032	2
176	513	0	0.024	0.714	0.176	0.086	2
177	514	0	0.075	0.553	0.298	0.074	Mixed
178	515	0	0.067	0.562	0.325	0.046	Mixed
179	516	0	0.151	0.005	0.004	0.84	4
180	517	0	0.001	0.001	0.002	0.996	4
181	518	0	0.132	0.345	0.463	0.059	Mixed
182	519	0	0.032	0.501	0.175	0.292	Mixed
183	520	0	0.998	0.001	0.001	0.001	1
184	521	0	0.003	0.497	0.498	0.002	Mixed
185	522	0	0.838	0.122	0.035	0.005	1
186	523	0	0.026	0.382	0.48	0.112	Mixed
187	524	0	0.001	0.001	0.001	0.997	4
188	525	0	0.011	0.327	0.602	0.061	3
189	526	0	0.004	0.313	0.615	0.068	3
190	527	0	0.001	0.002	0.994	0.002	3
191	528	0	0.526	0.318	0.044	0.112	Mixed
192	529	0	0.024	0.265	0.682	0.029	3
193	530	0	0.494	0.377	0.12	0.009	Mixed
194	531	0	0.035	0.362	0.556	0.047	Mixed
195	532	0	0.193	0.215	0.354	0.238	Mixed
196	533	0	0.134	0.255	0.584	0.027	Mixed
197	534	0	0.317	0.248	0.38	0.054	Mixed
198	535	0	0.112	0.608	0.262	0.019	2
199	536	0	0.1	0.643	0.224	0.034	2
200	540	0	0.017	0.652	0.287	0.044	2
201	541	0	0.04	0.342	0.141	0.477	Mixed
202	566	0	0.004	0.004	0.99	0.003	3
203	571	0	0.799	0.193	0.004	0.004	1
204	572	0	0.821	0.146	0.01	0.023	1
205	573	0	0.013	0.401	0.575	0.011	Mixed
206	576	0	0.019	0.733	0.184	0.064	2
207	579	0	0.026	0.745	0.216	0.013	2
208	580	0	0.006	0.259	0.715	0.021	3
209	581	0	0.006	0.096	0.895	0.003	3
210	582	0	0.102	0.436	0.453	0.008	Mixed
211	590	-3	0.158	0.318	0.357	0.166	Mixed
212	629	0	0.058	0.578	0.299	0.065	Mixed
213	635	0	0.073	0.53	0.392	0.006	Mixed
214	681	0	0.125	0.502	0.365	0.009	Mixed
215	737	0	0.453	0.327	0.208	0.011	Mixed
216	778	0	0.075	0.536	0.338	0.051	Mixed
217	899	0	0.037	0.458	0.433	0.072	Mixed
218	901	0	0.052	0.779	0.155	0.014	2
219	921	0	0.325	0.371	0.027	0.276	Mixed
220	922	0	0.01	0.004	0.983	0.003	3

## Sheet: K5
K5 run1
S/N	Entry	(%Miss) :	Pop1	Pop2	Pop3	Pop4	Pop5	Group
1	1	-3	0.95	0.001	0.046	0.001	0.002	1
2	2	0	0.84	0.004	0.152	0.002	0.002	1
3	7	0	0.054	0.03	0.9	0.002	0.013	3
4	8	0	0.324	0.004	0.465	0.031	0.176	Mixed
5	9	0	0.002	0.159	0.065	0.756	0.018	4
6	11	0	0.011	0.011	0.446	0.504	0.028	Mixed
7	13	0	0.002	0.001	0.446	0.549	0.002	Mixed
8	14	0	0.923	0.043	0.029	0.003	0.002	1
9	15	0	0.145	0.011	0.73	0.015	0.099	3
10	16	0	0.043	0.024	0.651	0.007	0.275	3
11	17	0	0.004	0.089	0.635	0.007	0.265	3
12	21	0	0.003	0.003	0.629	0.268	0.097	3
13	22	0	0.003	0.065	0.901	0.027	0.003	3
14	25	0	0.037	0.159	0.746	0.012	0.046	3
15	26	0	0.002	0.002	0.01	0.004	0.982	5
16	38	0	0.012	0.071	0.903	0.007	0.007	3
17	39	0	0.147	0.167	0.509	0.078	0.099	Mixed
18	44	0	0.113	0.003	0.783	0.002	0.099	3
19	45	0	0.017	0.002	0.538	0.377	0.065	Mixed
20	46	0	0.022	0.04	0.79	0.102	0.046	3
21	51	0	0.004	0.02	0.894	0.07	0.012	3
22	57	0	0.002	0.003	0.472	0.502	0.021	Mixed
23	60	0	0.014	0.026	0.869	0.084	0.007	3
24	65	0	0.998	0	0	0.001	0	1
25	66	0	0.831	0.001	0.001	0.001	0.167	1
26	67	0	0.142	0.002	0.668	0.04	0.148	3
27	68	0	0.052	0.01	0.77	0.131	0.037	3
28	69	0	0.634	0.002	0.358	0.001	0.005	Mixed
29	70	0	0.768	0.002	0.001	0.002	0.227	1
30	71	0	0.198	0.008	0.586	0.116	0.092	Mixed
31	77	0	0.036	0.008	0.835	0.119	0.002	3
32	79	0	0.072	0.004	0.758	0.012	0.155	3
33	85	0	0.998	0	0	0.001	0	1
34	89	0	0.002	0.001	0.005	0.003	0.988	5
35	92	0	0.156	0.052	0.619	0.005	0.167	3
36	95	0	0.998	0	0	0.001	0	1
37	98	0	0.59	0.007	0.395	0.002	0.006	Mixed
38	101	0	0.842	0.001	0.001	0.001	0.156	1
39	128	0	0.036	0.046	0.669	0.058	0.191	3
40	220	0	0.038	0.042	0.061	0.088	0.77	5
41	221	0	0.161	0.166	0.612	0.009	0.053	3
42	226	-1	0.011	0.016	0.3	0.008	0.665	5
43	227	0	0.004	0.001	0.647	0.001	0.348	3
44	228	0	0.108	0.164	0.307	0.418	0.003	Mixed
45	229	0	0.033	0.095	0.286	0.07	0.516	Mixed
46	231	-4	0.09	0.008	0.698	0.028	0.176	3
47	234	0	0.002	0.003	0.946	0.046	0.003	3
48	235	0	0.002	0.002	0.981	0.011	0.004	3
49	238	-1	0.013	0.032	0.918	0.03	0.007	3
50	239	-1	0.006	0.003	0.933	0.016	0.043	3
51	241	0	0.001	0	0.449	0.001	0.548	Mixed
52	243	0	0.003	0.004	0.989	0.002	0.002	3
53	244	0	0.003	0.002	0.99	0.002	0.002	3
54	246	0	0.004	0.002	0.99	0.002	0.003	3
55	247	-1	0.001	0.001	0	0.001	0.997	5
56	248	-2	0	0	0	0.001	0.998	5
57	249	0	0.001	0	0	0.001	0.998	5
58	250	0	0	0	0	0.001	0.998	5
59	251	0	0.001	0.001	0.001	0.001	0.996	5
60	252	0	0.002	0.063	0.405	0.009	0.521	Mixed
61	254	0	0.002	0.001	0.209	0.001	0.786	5
62	255	-2	0.004	0.001	0.215	0.001	0.779	5
63	256	-2	0.002	0.004	0.665	0.009	0.319	3
64	257	0	0.032	0.039	0.248	0.003	0.68	5
65	259	0	0.013	0.105	0.826	0.003	0.053	3
66	260	0	0.005	0.002	0.419	0.001	0.574	Mixed
67	261	-1	0.004	0.001	0.392	0.001	0.602	5
68	262	-1	0.008	0.839	0.087	0.001	0.065	2
69	264	-5	0.017	0.249	0.689	0.002	0.043	3
70	265	-2	0	0	0	0.001	0.998	5
71	268	-1	0.014	0.004	0.124	0.004	0.853	5
72	269	0	0.001	0.997	0.001	0.001	0.001	2
73	270	0	0.002	0.016	0.455	0.002	0.524	Mixed
74	271	-1	0.01	0.015	0.6	0.032	0.344	3
75	278	0	0.013	0.003	0.977	0.003	0.004	3
76	279	0	0.009	0.003	0.983	0.002	0.003	3
77	280	-3	0.003	0.001	0.992	0.001	0.003	3
78	281	0	0.008	0.003	0.985	0.002	0.002	3
79	282	-4	0.005	0.002	0.831	0.008	0.154	3
80	283	-1	0.006	0.009	0.444	0.001	0.54	Mixed
81	284	-5	0.003	0.052	0.481	0.453	0.01	Mixed
82	285	-4	0.002	0.028	0.603	0.363	0.004	3
83	286	0	0.11	0.002	0.007	0.003	0.877	5
84	299	0	0.003	0.002	0.376	0.617	0.002	4
85	302	0	0.012	0.474	0.3	0.212	0.002	Mixed
86	307	0	0.001	0.998	0	0	0	2
87	308	0	0.001	0.997	0.001	0.001	0.001	2
88	326	0	0	0.999	0	0	0	2
89	327	0	0	0.999	0	0	0	2
90	328	0	0	0.999	0	0	0	2
91	329	0	0	0.999	0	0	0	2
92	330	0	0	0.999	0	0	0	2
93	331	0	0	0.999	0	0	0	2
94	347	0	0.115	0.132	0.459	0.292	0.002	Mixed
95	374	0	0.022	0.116	0.842	0.005	0.015	3
96	377	0	0.009	0.154	0.824	0.002	0.011	3
97	378	0	0.003	0.003	0.546	0.002	0.446	Mixed
98	380	0	0.009	0.027	0.67	0.252	0.043	3
99	389	0	0.019	0.169	0.801	0.003	0.007	3
100	390	0	0.033	0.183	0.776	0.002	0.006	3
101	391	0	0.036	0.153	0.783	0.002	0.026	3
102	392	0	0	0	0	0.999	0	4
103	393	0	0.04	0.008	0.016	0.006	0.93	5
104	394	0	0	0	0	0.999	0	4
105	395	0	0	0	0	0.999	0	4
106	401	0	0	0	0	0.999	0	4
107	403	0	0	0	0	0.999	0	4
108	405	0	0	0	0	0.999	0	4
109	406	0	0	0	0	0.999	0	4
110	407	0	0.001	0	0	0.998	0	4
111	408	0	0	0	0	0.999	0	4
112	414	0	0.017	0.007	0.286	0.686	0.002	4
113	424	0	0.004	0.011	0.218	0.052	0.714	5
114	425	0	0.971	0.006	0.002	0.02	0.001	1
115	445	0	0.003	0.002	0.826	0.025	0.143	3
116	447	0	0	0	0	0.998	0	4
117	448	0	0.001	0.001	0.001	0.997	0	4
118	449	0	0.165	0.001	0.646	0.004	0.185	3
119	450	0	0.166	0.166	0.427	0.002	0.239	Mixed
120	451	0	0.024	0.08	0.877	0.012	0.007	3
121	452	0	0.092	0.006	0.74	0.161	0.002	3
122	453	0	0.097	0.059	0.423	0.298	0.123	Mixed
123	454	0	0.021	0.103	0.793	0.036	0.047	3
124	455	0	0.002	0.02	0.895	0.06	0.022	3
125	456	0	0.001	0.226	0.525	0.248	0.001	Mixed
126	457	0	0.24	0.001	0.497	0.042	0.219	Mixed
127	458	0	0.002	0.001	0.99	0.002	0.005	3
128	459	0	0.004	0.001	0.003	0.002	0.991	5
129	460	0	0.254	0.002	0.448	0.05	0.247	Mixed
130	461	0	0.112	0.058	0.422	0.003	0.406	Mixed
131	462	0	0.016	0.001	0.128	0.019	0.836	5
132	463	0	0.01	0.077	0.848	0.053	0.012	3
133	464	0	0.02	0.059	0.91	0.002	0.009	3
134	465	0	0.025	0.14	0.827	0.005	0.004	3
135	466	0	0.148	0.021	0.61	0.083	0.138	3
136	467	0	0.002	0.006	0.599	0.391	0.002	3
137	468	0	0.007	0.022	0.869	0.004	0.097	3
138	469	0	0.071	0.006	0.83	0.006	0.086	3
139	471	0	0.029	0.109	0.75	0.108	0.004	3
140	472	0	0.085	0.018	0.734	0.154	0.009	3
141	478	0	0.053	0.007	0.514	0.004	0.421	Mixed
142	479	0	0.035	0.061	0.754	0.01	0.14	3
143	480	0	0.015	0.004	0.941	0.034	0.006	3
144	481	0	0.071	0.052	0.682	0.109	0.087	3
145	482	0	0.089	0.024	0.741	0.009	0.138	3
146	483	0	0.003	0.034	0.954	0.002	0.007	3
147	484	0	0.017	0.283	0.364	0.005	0.331	Mixed
148	485	0	0.086	0.019	0.88	0.003	0.012	3
149	486	0	0.051	0.031	0.74	0.067	0.111	3
150	487	0	0.999	0	0	0	0	1
151	488	0	0.002	0.001	0.002	0.002	0.993	5
152	489	0	0.047	0.073	0.75	0.105	0.025	3
153	490	0	0.132	0.002	0.854	0.005	0.008	3
154	491	0	0.007	0.311	0.005	0.065	0.611	5
155	492	0	0.014	0.016	0.641	0.033	0.297	3
156	493	0	0.009	0.034	0.846	0.004	0.106	3
157	494	0	0.015	0.223	0.363	0.386	0.013	Mixed
158	495	0	0.106	0.112	0.755	0.009	0.018	3
159	496	0	0.068	0.003	0.729	0.152	0.049	3
160	497	0	0.009	0.026	0.954	0.01	0.001	3
161	498	0	0.124	0.002	0.762	0.018	0.094	3
162	499	0	0.113	0.061	0.81	0.011	0.005	3
163	500	0	0.004	0.001	0.003	0.001	0.991	5
164	501	0	0.002	0.001	0.003	0.002	0.992	5
165	502	0	0.003	0.001	0.978	0.001	0.017	3
166	503	0	0.002	0.001	0.993	0.001	0.004	3
167	504	0	0.007	0.047	0.56	0.078	0.307	Mixed
168	505	0	0.026	0.44	0.501	0.027	0.006	Mixed
169	506	0	0.111	0.005	0.548	0.038	0.298	Mixed
170	507	0	0.002	0.702	0.008	0.154	0.134	Mixed
171	508	0	0.007	0.013	0.366	0.067	0.547	Mixed
172	509	0	0.159	0.173	0.436	0.001	0.23	Mixed
173	510	0	0.075	0.008	0.611	0.002	0.303	3
174	511	0	0.005	0.115	0.685	0.109	0.087	3
175	512	0	0.037	0.003	0.957	0.001	0.002	3
176	513	0	0.012	0.008	0.976	0.003	0.001	3
177	514	0	0.033	0.016	0.85	0.041	0.06	3
178	515	0	0.03	0.006	0.809	0.022	0.133	3
179	516	0	0.003	0.835	0.006	0.154	0.003	2
180	517	0	0.001	0.997	0.001	0	0.001	2
181	518	0	0.069	0.038	0.42	0.11	0.363	Mixed
182	519	0	0.056	0.266	0.664	0.007	0.007	3
183	520	0	0.001	0	0	0.998	0	4
184	521	0	0.003	0.001	0.716	0.001	0.28	3
185	522	0	0.007	0.002	0.182	0.804	0.005	4
186	523	0	0.029	0.092	0.491	0.006	0.382	Mixed
187	524	0	0.001	0.998	0	0	0	2
188	525	0	0.005	0.012	0.524	0.003	0.455	Mixed
189	526	0	0.005	0.017	0.504	0.001	0.472	Mixed
190	527	0	0.002	0.001	0.001	0.001	0.995	5
191	528	0	0.005	0.086	0.448	0.459	0.002	Mixed
192	529	0	0.011	0.008	0.404	0.006	0.572	Mixed
193	530	0	0.002	0.002	0.583	0.411	0.002	Mixed
194	531	0	0.011	0.013	0.538	0.011	0.427	Mixed
195	532	0	0.038	0.224	0.273	0.18	0.285	Mixed
196	533	0	0.017	0.011	0.331	0.118	0.522	Mixed
197	534	0	0.004	0.019	0.427	0.286	0.264	Mixed
198	535	0	0.065	0.003	0.844	0.052	0.036	3
199	536	0	0.022	0.004	0.918	0.048	0.007	3
200	540	0	0.009	0.003	0.975	0.003	0.01	3
201	541	0	0.006	0.453	0.527	0.01	0.005	Mixed
202	566	0	0.002	0.001	0.001	0.002	0.994	5
203	571	0	0.004	0.002	0.26	0.732	0.001	4
204	572	0	0.002	0.008	0.242	0.746	0.002	4
205	573	0	0.005	0.002	0.585	0.002	0.405	Mixed
206	576	0	0.083	0.012	0.9	0.002	0.003	3
207	579	0	0.009	0.002	0.98	0.004	0.005	3
208	580	0	0.072	0.01	0.28	0.002	0.636	5
209	581	0	0.002	0.001	0.19	0.002	0.805	5
210	582	0	0.071	0.003	0.545	0.069	0.311	Mixed
211	590	-3	0.016	0.15	0.484	0.121	0.229	Mixed
212	629	0	0.158	0.028	0.628	0.024	0.162	3
213	635	0	0.003	0.002	0.823	0.01	0.162	3
214	681	0	0.108	0.003	0.582	0.084	0.223	Mixed
215	737	0	0.016	0.005	0.536	0.406	0.037	Mixed
216	778	0	0.015	0.014	0.772	0.025	0.175	3
217	899	0	0.044	0.026	0.611	0.011	0.308	3
218	901	0	0.141	0.003	0.832	0.021	0.003	3
219	921	0	0.001	0.242	0.495	0.261	0.001	Mixed
220	922	0	0.002	0.001	0.006	0.007	0.984	5
K5 run2
S/N	Entry	(%Miss) :	Pop1	Pop2	Pop3	Pop4	Pop5	Group
182	519	0	0.688	0.006	0.006	0.04	0.261	1
69	264	-5	0.71	0.001	0.037	0.009	0.243	1
100	390	0	0.798	0.001	0.005	0.021	0.175	1
99	389	0	0.82	0.003	0.006	0.008	0.163	1
41	221	0	0.633	0.007	0.05	0.149	0.161	1
14	25	0	0.783	0.008	0.039	0.018	0.152	1
101	391	0	0.811	0.002	0.022	0.019	0.147	1
96	377	0	0.838	0.002	0.01	0.004	0.146	1
134	465	0	0.846	0.004	0.004	0.012	0.134	1
95	374	0	0.862	0.004	0.014	0.012	0.109	1
158	495	0	0.773	0.008	0.016	0.096	0.108	1
174	511	0	0.701	0.107	0.081	0.002	0.108	1
139	471	0	0.771	0.103	0.006	0.016	0.104	1
65	259	0	0.849	0.002	0.044	0.005	0.1	1
123	454	0	0.823	0.032	0.039	0.011	0.095	1
11	17	0	0.65	0.006	0.263	0.002	0.079	1
132	463	0	0.867	0.049	0.01	0.005	0.069	1
120	451	0	0.902	0.012	0.006	0.013	0.066	1
152	489	0	0.784	0.105	0.026	0.026	0.058	1
16	38	0	0.924	0.006	0.007	0.005	0.057	1
13	22	0	0.918	0.023	0.003	0.002	0.054	1
142	479	0	0.784	0.008	0.137	0.018	0.053	1
133	464	0	0.933	0.002	0.007	0.01	0.048	1
162	499	0	0.836	0.01	0.006	0.102	0.046	1
35	92	0	0.651	0.004	0.166	0.144	0.036	1
144	481	0	0.725	0.108	0.082	0.049	0.036	1
39	128	0	0.712	0.051	0.184	0.018	0.035	1
20	46	0	0.822	0.098	0.041	0.01	0.029	1
49	238	-1	0.933	0.027	0.006	0.007	0.026	1
146	483	0	0.967	0.002	0.006	0.001	0.024	1
149	486	0	0.781	0.063	0.104	0.031	0.022	1
3	7	0	0.925	0.002	0.013	0.039	0.021	1
156	493	0	0.868	0.003	0.103	0.004	0.021	1
82	285	-4	0.611	0.362	0.004	0.001	0.021	1
23	60	0	0.888	0.08	0.005	0.006	0.02	1
212	629	0	0.653	0.021	0.159	0.148	0.019	1
98	380	0	0.691	0.25	0.036	0.004	0.019	1
217	899	0	0.642	0.009	0.306	0.025	0.018	1
160	497	0	0.97	0.008	0.001	0.005	0.017	1
124	455	0	0.914	0.052	0.015	0.002	0.017	1
10	16	0	0.684	0.005	0.27	0.024	0.016	1
137	468	0	0.886	0.003	0.093	0.003	0.016	1
145	482	0	0.773	0.008	0.134	0.071	0.015	1
135	466	0	0.636	0.082	0.131	0.138	0.014	1
74	271	-1	0.613	0.028	0.341	0.004	0.013	1
148	485	0	0.907	0.002	0.01	0.069	0.012	1
140	472	0	0.76	0.154	0.009	0.065	0.012	1
155	492	0	0.659	0.029	0.292	0.008	0.012	1
177	514	0	0.889	0.033	0.047	0.019	0.011	1
21	51	0	0.909	0.068	0.011	0.002	0.01	1
216	778	0	0.788	0.021	0.174	0.009	0.009	1
206	576	0	0.915	0.002	0.003	0.071	0.008	1
30	71	0	0.611	0.112	0.084	0.187	0.006	1
9	15	0	0.759	0.013	0.089	0.134	0.006	1
173	510	0	0.631	0.002	0.301	0.06	0.006	1
27	68	0	0.802	0.13	0.031	0.031	0.006	1
176	513	0	0.985	0.003	0.001	0.006	0.006	1
46	231	-4	0.723	0.024	0.174	0.075	0.005	1
31	77	0	0.859	0.115	0.002	0.018	0.005	1
121	452	0	0.756	0.159	0.002	0.08	0.004	1
138	469	0	0.859	0.006	0.084	0.047	0.004	1
178	515	0	0.84	0.016	0.124	0.015	0.004	1
136	467	0	0.604	0.389	0.002	0.001	0.004	1
214	681	0	0.6	0.075	0.224	0.099	0.003	1
32	79	0	0.779	0.01	0.152	0.057	0.003	1
199	536	0	0.943	0.038	0.007	0.01	0.003	1
143	480	0	0.96	0.027	0.005	0.006	0.003	1
78	281	0	0.99	0.001	0.001	0.004	0.003	1
52	243	0	0.991	0.002	0.002	0.002	0.003	1
63	256	-2	0.672	0.006	0.318	0.001	0.003	1
218	901	0	0.848	0.018	0.002	0.13	0.002	1
18	44	0	0.8	0.001	0.095	0.102	0.002	1
159	496	0	0.762	0.147	0.042	0.048	0.002	1
198	535	0	0.881	0.043	0.03	0.045	0.002	1
175	512	0	0.973	0.001	0.002	0.022	0.002	1
75	278	0	0.985	0.002	0.004	0.007	0.002	1
200	540	0	0.982	0.002	0.009	0.005	0.002	1
76	279	0	0.989	0.002	0.002	0.005	0.002	1
79	282	-4	0.845	0.006	0.145	0.003	0.002	1
50	239	-1	0.935	0.013	0.047	0.003	0.002	1
115	445	0	0.833	0.021	0.143	0.002	0.002	1
12	21	0	0.636	0.266	0.094	0.002	0.002	1
53	244	0	0.992	0.002	0.002	0.002	0.002	1
48	235	0	0.985	0.008	0.004	0.001	0.002	1
47	234	0	0.951	0.044	0.003	0.001	0.002	1
118	449	0	0.658	0.003	0.182	0.157	0.001	1
26	67	0	0.692	0.033	0.143	0.13	0.001	1
153	490	0	0.869	0.004	0.007	0.119	0.001	1
161	498	0	0.787	0.014	0.083	0.115	0.001	1
207	579	0	0.985	0.003	0.005	0.006	0.001	1
43	227	0	0.647	0.001	0.35	0.002	0.001	1
213	635	0	0.829	0.007	0.16	0.002	0.001	1
165	502	0	0.978	0.001	0.019	0.002	0.001	1
54	246	0	0.992	0.002	0.003	0.002	0.001	1
184	521	0	0.715	0.001	0.282	0.001	0.001	1
127	458	0	0.992	0.002	0.004	0.001	0.001	1
166	503	0	0.994	0.001	0.004	0.001	0.001	1
77	280	-3	0.994	0.001	0.003	0.001	0.001	1
5	9	0	0.065	0.757	0.018	0.001	0.159	2
112	414	0	0.297	0.684	0.003	0.011	0.005	2
204	572	0	0.245	0.747	0.002	0.001	0.005	2
185	522	0	0.186	0.804	0.005	0.004	0.001	2
203	571	0	0.262	0.733	0.001	0.002	0.001	2
84	299	0	0.379	0.617	0.001	0.001	0.001	2
117	448	0	0.001	0.998	0	0.001	0.001	2
102	392	0	0	0.999	0	0	0	2
104	394	0	0	0.999	0	0	0	2
105	395	0	0	0.999	0	0	0	2
106	401	0	0	0.999	0	0	0	2
107	403	0	0	0.999	0	0	0	2
108	405	0	0	0.999	0	0	0	2
109	406	0	0	0.999	0	0	0	2
110	407	0	0	0.999	0	0	0	2
111	408	0	0	0.999	0	0	0	2
116	447	0	0	0.999	0	0	0	2
183	520	0	0	0.999	0	0	0	2
154	491	0	0.005	0.065	0.614	0.005	0.311	3
40	220	0	0.094	0.086	0.765	0.023	0.032	3
64	257	0	0.266	0.002	0.678	0.021	0.032	3
42	226	-1	0.315	0.005	0.663	0.006	0.011	3
208	580	0	0.297	0.002	0.631	0.062	0.008	3
113	424	0	0.226	0.05	0.714	0.002	0.008	3
103	393	0	0.029	0.004	0.93	0.03	0.007	3
71	268	-1	0.133	0.004	0.852	0.008	0.003	3
83	286	0	0.01	0.003	0.877	0.107	0.002	3
131	462	0	0.129	0.017	0.841	0.012	0.001	3
163	500	0	0.003	0.001	0.993	0.003	0.001	3
128	459	0	0.003	0.001	0.993	0.002	0.001	3
67	261	-1	0.393	0.001	0.603	0.002	0.001	3
59	251	0	0.002	0.001	0.996	0.001	0.001	3
190	527	0	0.001	0	0.996	0.001	0.001	3
151	488	0	0.002	0.001	0.995	0.001	0.001	3
202	566	0	0.002	0.001	0.995	0.001	0.001	3
164	501	0	0.003	0.001	0.993	0.001	0.001	3
34	89	0	0.005	0.003	0.989	0.001	0.001	3
220	922	0	0.006	0.007	0.985	0.001	0.001	3
15	26	0	0.011	0.004	0.983	0.001	0.001	3
209	581	0	0.19	0.002	0.806	0.001	0.001	3
61	254	0	0.21	0.001	0.787	0.001	0.001	3
55	247	-1	0.001	0	0.998	0	0.001	3
62	255	-2	0.215	0.001	0.781	0.002	0	3
56	248	-2	0	0	0.999	0	0	3
57	249	0	0.001	0.001	0.998	0	0	3
58	250	0	0	0	0.998	0	0	3
70	265	-2	0	0	0.998	0	0	3
8	14	0	0.039	0.003	0.002	0.917	0.039	4
114	425	0	0.003	0.021	0.001	0.97	0.005	4
2	2	0	0.159	0.001	0.002	0.835	0.003	4
25	66	0	0.001	0.001	0.171	0.827	0.001	4
29	70	0	0.001	0.002	0.23	0.766	0.001	4
28	69	0	0.366	0.001	0.004	0.627	0.001	4
150	487	0	0	0	0	0.999	0	4
24	65	0	0.001	0	0	0.998	0	4
33	85	0	0.001	0	0	0.998	0	4
36	95	0	0.001	0	0	0.998	0	4
1	1	-3	0.049	0.001	0.001	0.947	0	4
38	101	0	0.001	0	0.159	0.839	0	4
88	326	0	0	0	0	0	0.999	5
89	327	0	0	0	0	0	0.999	5
90	328	0	0	0	0	0	0.999	5
91	329	0	0	0	0	0	0.999	5
92	330	0	0	0	0	0	0.999	5
93	331	0	0	0	0	0	0.999	5
187	524	0	0.001	0	0	0.001	0.998	5
180	517	0	0.001	0	0.001	0	0.998	5
86	307	0	0	0	0	0	0.998	5
72	269	0	0.001	0	0.001	0.001	0.997	5
87	308	0	0.001	0.001	0	0	0.997	5
68	262	-1	0.092	0.001	0.065	0.005	0.838	5
179	516	0	0.007	0.154	0.003	0.002	0.835	5
170	507	0	0.009	0.154	0.135	0.001	0.702	5
85	302	0	0.308	0.212	0.002	0.006	0.472	Mixed
201	541	0	0.536	0.009	0.004	0.003	0.448	Mixed
168	505	0	0.519	0.024	0.006	0.016	0.436	Mixed
147	484	0	0.379	0.004	0.329	0.009	0.279	Mixed
219	921	0	0.499	0.26	0.001	0.001	0.239	Mixed
125	456	0	0.527	0.248	0.001	0.001	0.223	Mixed
195	532	0	0.296	0.177	0.281	0.025	0.221	Mixed
157	494	0	0.374	0.386	0.013	0.007	0.219	Mixed
172	509	0	0.454	0.001	0.226	0.151	0.168	Mixed
17	39	0	0.533	0.071	0.091	0.14	0.164	Mixed
119	450	0	0.444	0.001	0.235	0.157	0.162	Mixed
44	228	0	0.314	0.416	0.003	0.105	0.162	Mixed
211	590	-3	0.505	0.118	0.224	0.008	0.145	Mixed
94	347	0	0.473	0.29	0.002	0.108	0.128	Mixed
45	229	0	0.307	0.063	0.511	0.025	0.094	Mixed
186	523	0	0.513	0.005	0.379	0.018	0.085	Mixed
191	528	0	0.457	0.458	0.002	0.003	0.08	Mixed
60	252	0	0.415	0.008	0.518	0.001	0.058	Mixed
122	453	0	0.434	0.298	0.123	0.092	0.052	Mixed
130	461	0	0.443	0.003	0.403	0.104	0.047	Mixed
167	504	0	0.58	0.068	0.304	0.004	0.044	Mixed
81	284	-5	0.492	0.453	0.009	0.002	0.044	Mixed
181	518	0	0.437	0.11	0.363	0.06	0.03	Mixed
197	534	0	0.439	0.284	0.261	0.002	0.014	Mixed
73	270	0	0.461	0.002	0.524	0.001	0.012	Mixed
171	508	0	0.384	0.056	0.544	0.005	0.011	Mixed
189	526	0	0.512	0.001	0.473	0.002	0.011	Mixed
194	531	0	0.554	0.009	0.422	0.005	0.01	Mixed
196	533	0	0.348	0.115	0.52	0.01	0.008	Mixed
6	11	0	0.461	0.504	0.021	0.007	0.008	Mixed
188	525	0	0.532	0.003	0.455	0.002	0.008	Mixed
192	529	0	0.412	0.005	0.572	0.005	0.006	Mixed
80	283	-1	0.45	0.001	0.539	0.003	0.006	Mixed
37	98	0	0.404	0.002	0.006	0.583	0.005	Mixed
169	506	0	0.577	0.028	0.295	0.097	0.004	Mixed
141	478	0	0.541	0.003	0.418	0.033	0.004	Mixed
215	737	0	0.556	0.404	0.027	0.01	0.003	Mixed
4	8	0	0.49	0.026	0.169	0.312	0.002	Mixed
210	582	0	0.577	0.064	0.305	0.051	0.002	Mixed
19	45	0	0.549	0.374	0.066	0.009	0.002	Mixed
97	378	0	0.549	0.002	0.445	0.002	0.002	Mixed
22	57	0	0.481	0.5	0.015	0.001	0.002	Mixed
129	460	0	0.475	0.041	0.24	0.243	0.001	Mixed
126	457	0	0.523	0.037	0.212	0.228	0.001	Mixed
66	260	0	0.42	0.001	0.576	0.002	0.001	Mixed
205	573	0	0.592	0.002	0.403	0.002	0.001	Mixed
7	13	0	0.447	0.549	0.003	0.001	0.001	Mixed
193	530	0	0.586	0.41	0.002	0.001	0.001	Mixed
51	241	0	0.446	0.001	0.552	0.001	0	Mixed
K5 run3
S/N	Entry	(%Miss) :	Pop1	Pop2	Pop3	Pop4	Pop5	Group
29	70	0	0.768	0.001	0.002	0.002	0.227	1
25	66	0	0.83	0.001	0.001	0.001	0.167	1
38	101	0	0.843	0.001	0.001	0.001	0.155	1
28	69	0	0.635	0.358	0.001	0.002	0.004	1
8	14	0	0.922	0.03	0.003	0.043	0.002	1
2	2	0	0.84	0.152	0.002	0.004	0.002	1
1	1	-3	0.95	0.046	0.002	0	0.002	1
114	425	0	0.972	0.002	0.021	0.005	0.001	1
24	65	0	0.998	0	0.001	0	0	1
33	85	0	0.998	0	0.001	0	0	1
36	95	0	0.998	0	0.001	0	0	1
150	487	0	0.999	0	0	0	0	1
43	227	0	0.004	0.646	0.001	0.001	0.348	2
74	271	-1	0.01	0.598	0.032	0.017	0.344	2
63	256	-2	0.002	0.665	0.008	0.005	0.32	2
217	899	0	0.044	0.609	0.01	0.027	0.309	2
173	510	0	0.074	0.61	0.003	0.009	0.305	2
155	492	0	0.014	0.639	0.034	0.017	0.295	2
184	521	0	0.003	0.716	0.001	0.001	0.28	2
10	16	0	0.042	0.653	0.006	0.023	0.276	2
11	17	0	0.005	0.634	0.007	0.09	0.265	2
39	128	0	0.036	0.669	0.055	0.049	0.191	2
118	449	0	0.166	0.644	0.004	0.001	0.186	2
46	231	-4	0.089	0.691	0.033	0.008	0.178	2
216	778	0	0.015	0.77	0.025	0.016	0.173	2
35	92	0	0.156	0.62	0.005	0.051	0.168	2
212	629	0	0.157	0.628	0.022	0.03	0.162	2
213	635	0	0.003	0.823	0.01	0.002	0.162	2
32	79	0	0.071	0.757	0.012	0.004	0.156	2
79	282	-4	0.005	0.832	0.007	0.002	0.153	2
26	67	0	0.143	0.668	0.039	0.002	0.148	2
142	479	0	0.034	0.751	0.009	0.064	0.142	2
115	445	0	0.003	0.826	0.026	0.002	0.142	2
145	482	0	0.088	0.739	0.011	0.024	0.138	2
135	466	0	0.148	0.611	0.084	0.022	0.135	2
178	515	0	0.029	0.814	0.021	0.007	0.13	2
149	486	0	0.052	0.737	0.068	0.031	0.112	2
156	493	0	0.008	0.846	0.004	0.038	0.104	2
12	21	0	0.003	0.626	0.268	0.003	0.1	2
18	44	0	0.112	0.784	0.002	0.002	0.099	2
137	468	0	0.007	0.867	0.004	0.025	0.098	2
9	15	0	0.145	0.733	0.017	0.011	0.094	2
161	498	0	0.124	0.766	0.016	0.002	0.092	2
144	481	0	0.067	0.684	0.11	0.048	0.091	2
174	511	0	0.005	0.684	0.108	0.116	0.087	2
138	469	0	0.068	0.832	0.007	0.007	0.086	2
177	514	0	0.033	0.854	0.04	0.014	0.059	2
65	259	0	0.012	0.823	0.003	0.106	0.056	2
41	221	0	0.161	0.612	0.009	0.166	0.052	2
123	454	0	0.018	0.798	0.036	0.103	0.045	2
50	239	-1	0.005	0.93	0.016	0.003	0.045	2
20	46	0	0.021	0.791	0.101	0.043	0.044	2
159	496	0	0.068	0.735	0.15	0.002	0.044	2
14	25	0	0.035	0.751	0.012	0.159	0.043	2
98	380	0	0.007	0.675	0.252	0.027	0.039	2
69	264	-5	0.014	0.697	0.002	0.249	0.038	2
27	68	0	0.051	0.773	0.133	0.009	0.034	2
198	535	0	0.065	0.849	0.051	0.004	0.032	2
152	489	0	0.047	0.745	0.106	0.072	0.029	2
101	391	0	0.035	0.78	0.003	0.155	0.028	2
124	455	0	0.003	0.894	0.06	0.022	0.021	2
158	495	0	0.105	0.754	0.009	0.113	0.019	2
165	502	0	0.003	0.98	0.001	0.001	0.015	2
95	374	0	0.022	0.843	0.005	0.115	0.014	2
132	463	0	0.01	0.846	0.052	0.079	0.014	2
3	7	0	0.055	0.898	0.003	0.031	0.014	2
21	51	0	0.004	0.895	0.07	0.018	0.013	2
96	377	0	0.008	0.824	0.002	0.155	0.012	2
148	485	0	0.086	0.88	0.003	0.02	0.012	2
200	540	0	0.009	0.974	0.003	0.004	0.011	2
16	38	0	0.012	0.903	0.006	0.071	0.009	2
133	464	0	0.018	0.913	0.002	0.057	0.009	2
140	472	0	0.083	0.733	0.154	0.022	0.009	2
100	390	0	0.037	0.771	0.002	0.182	0.008	2
99	389	0	0.021	0.797	0.004	0.17	0.008	2
120	451	0	0.024	0.873	0.016	0.079	0.008	2
182	519	0	0.056	0.664	0.007	0.266	0.007	2
146	483	0	0.002	0.956	0.002	0.032	0.007	2
23	60	0	0.015	0.866	0.084	0.029	0.007	2
153	490	0	0.131	0.854	0.005	0.002	0.007	2
162	499	0	0.114	0.813	0.012	0.055	0.006	2
49	238	-1	0.012	0.92	0.032	0.03	0.006	2
199	536	0	0.021	0.92	0.049	0.004	0.006	2
143	480	0	0.016	0.941	0.035	0.003	0.006	2
139	471	0	0.028	0.751	0.107	0.109	0.005	2
207	579	0	0.01	0.979	0.004	0.002	0.005	2
127	458	0	0.002	0.989	0.002	0.001	0.005	2
134	465	0	0.021	0.83	0.005	0.141	0.004	2
13	22	0	0.004	0.899	0.027	0.067	0.004	2
82	285	-4	0.002	0.604	0.363	0.027	0.004	2
206	576	0	0.082	0.898	0.002	0.013	0.004	2
75	278	0	0.013	0.978	0.002	0.002	0.004	2
166	503	0	0.002	0.993	0.001	0.001	0.004	2
218	901	0	0.141	0.831	0.022	0.003	0.003	2
76	279	0	0.009	0.983	0.002	0.003	0.003	2
47	234	0	0.002	0.946	0.046	0.002	0.003	2
48	235	0	0.002	0.981	0.011	0.002	0.003	2
54	246	0	0.003	0.99	0.002	0.001	0.003	2
77	280	-3	0.003	0.992	0.001	0.001	0.003	2
31	77	0	0.034	0.837	0.119	0.008	0.002	2
176	513	0	0.011	0.977	0.003	0.007	0.002	2
136	467	0	0.002	0.599	0.391	0.005	0.002	2
121	452	0	0.091	0.741	0.161	0.005	0.002	2
52	243	0	0.003	0.989	0.002	0.004	0.002	2
53	244	0	0.003	0.99	0.002	0.002	0.002	2
175	512	0	0.039	0.956	0.001	0.002	0.002	2
160	497	0	0.009	0.955	0.009	0.025	0.001	2
78	281	0	0.009	0.985	0.001	0.003	0.001	2
5	9	0	0.002	0.067	0.756	0.159	0.016	3
185	522	0	0.007	0.182	0.804	0.002	0.005	3
204	572	0	0.001	0.243	0.745	0.008	0.002	3
112	414	0	0.018	0.286	0.686	0.007	0.002	3
84	299	0	0.003	0.377	0.617	0.002	0.002	3
203	571	0	0.004	0.261	0.731	0.002	0.001	3
117	448	0	0.001	0.001	0.997	0.001	0	3
102	392	0	0	0	0.999	0	0	3
104	394	0	0	0	0.999	0	0	3
105	395	0	0	0	0.999	0	0	3
106	401	0	0	0	0.999	0	0	3
107	403	0	0	0	0.999	0	0	3
108	405	0	0	0	0.999	0	0	3
109	406	0	0	0	0.999	0	0	3
111	408	0	0	0	0.999	0	0	3
110	407	0	0.001	0	0.998	0	0	3
183	520	0	0.001	0	0.998	0	0	3
116	447	0	0	0	0.998	0	0	3
170	507	0	0.002	0.007	0.154	0.702	0.135	4
68	262	-1	0.008	0.086	0.001	0.839	0.065	4
179	516	0	0.002	0.006	0.154	0.835	0.003	4
180	517	0	0.001	0	0	0.998	0.001	4
72	269	0	0.001	0.001	0.001	0.997	0.001	4
87	308	0	0.001	0.001	0.001	0.997	0.001	4
88	326	0	0	0	0	0.999	0	4
89	327	0	0	0	0	0.999	0	4
90	328	0	0	0	0	0.999	0	4
91	329	0	0	0	0	0.999	0	4
92	330	0	0	0	0	0.999	0	4
93	331	0	0	0	0	0.999	0	4
86	307	0	0.001	0	0	0.998	0	4
187	524	0	0.001	0	0	0.998	0	4
58	250	0	0.001	0	0.001	0.001	0.998	5
70	265	-2	0	0	0.001	0.001	0.998	5
57	249	0	0.001	0	0.001	0	0.998	5
56	248	-2	0	0	0	0	0.998	5
55	247	-1	0.001	0	0.001	0.001	0.997	5
190	527	0	0.002	0.001	0.001	0.001	0.995	5
59	251	0	0.001	0.001	0.001	0.001	0.995	5
202	566	0	0.002	0.001	0.002	0.001	0.994	5
151	488	0	0.002	0.002	0.001	0.001	0.993	5
164	501	0	0.003	0.003	0.002	0.001	0.992	5
128	459	0	0.003	0.003	0.002	0.001	0.991	5
163	500	0	0.005	0.003	0.001	0.001	0.991	5
34	89	0	0.002	0.004	0.003	0.001	0.989	5
220	922	0	0.002	0.005	0.007	0.001	0.984	5
15	26	0	0.002	0.009	0.004	0.002	0.983	5
103	393	0	0.037	0.018	0.006	0.009	0.931	5
83	286	0	0.11	0.008	0.003	0.002	0.876	5
71	268	-1	0.014	0.121	0.004	0.005	0.856	5
131	462	0	0.017	0.131	0.016	0.001	0.834	5
209	581	0	0.002	0.189	0.002	0.001	0.806	5
61	254	0	0.002	0.21	0.001	0.001	0.786	5
62	255	-2	0.004	0.216	0.001	0.001	0.778	5
40	220	0	0.035	0.064	0.088	0.044	0.77	5
113	424	0	0.004	0.218	0.052	0.012	0.715	5
64	257	0	0.031	0.249	0.003	0.037	0.68	5
42	226	-1	0.011	0.3	0.007	0.016	0.666	5
208	580	0	0.071	0.281	0.002	0.011	0.635	5
154	491	0	0.008	0.005	0.066	0.311	0.611	5
67	261	-1	0.003	0.391	0.001	0.002	0.603	5
66	260	0	0.005	0.417	0.001	0.002	0.575	Mixed
192	529	0	0.01	0.401	0.007	0.009	0.573	Mixed
51	241	0	0.001	0.448	0.001	0.001	0.549	Mixed
171	508	0	0.008	0.37	0.064	0.013	0.545	Mixed
80	283	-1	0.006	0.445	0.001	0.008	0.54	Mixed
73	270	0	0.002	0.455	0.002	0.016	0.524	Mixed
196	533	0	0.017	0.332	0.118	0.011	0.522	Mixed
60	252	0	0.002	0.405	0.008	0.064	0.521	Mixed
45	229	0	0.038	0.28	0.068	0.099	0.515	Mixed
189	526	0	0.005	0.503	0.002	0.018	0.472	Mixed
188	525	0	0.005	0.525	0.003	0.012	0.455	Mixed
97	378	0	0.003	0.543	0.003	0.002	0.448	Mixed
194	531	0	0.009	0.538	0.013	0.013	0.427	Mixed
141	478	0	0.05	0.518	0.004	0.008	0.42	Mixed
130	461	0	0.112	0.421	0.003	0.058	0.407	Mixed
205	573	0	0.005	0.586	0.003	0.002	0.404	Mixed
186	523	0	0.028	0.494	0.006	0.091	0.382	Mixed
181	518	0	0.069	0.419	0.11	0.039	0.363	Mixed
147	484	0	0.016	0.363	0.005	0.283	0.332	Mixed
210	582	0	0.07	0.545	0.069	0.003	0.312	Mixed
167	504	0	0.006	0.557	0.069	0.058	0.31	Mixed
169	506	0	0.112	0.546	0.036	0.006	0.299	Mixed
195	532	0	0.036	0.274	0.179	0.225	0.287	Mixed
197	534	0	0.004	0.43	0.287	0.017	0.263	Mixed
129	460	0	0.253	0.451	0.049	0.002	0.245	Mixed
119	450	0	0.165	0.427	0.002	0.166	0.24	Mixed
172	509	0	0.159	0.437	0.001	0.173	0.23	Mixed
211	590	-3	0.015	0.484	0.121	0.15	0.23	Mixed
214	681	0	0.107	0.583	0.084	0.003	0.223	Mixed
126	457	0	0.239	0.5	0.042	0.001	0.217	Mixed
4	8	0	0.323	0.464	0.033	0.004	0.176	Mixed
122	453	0	0.097	0.424	0.298	0.06	0.121	Mixed
17	39	0	0.147	0.512	0.078	0.167	0.096	Mixed
30	71	0	0.197	0.588	0.116	0.009	0.09	Mixed
19	45	0	0.017	0.534	0.377	0.002	0.071	Mixed
215	737	0	0.015	0.536	0.405	0.006	0.039	Mixed
6	11	0	0.01	0.45	0.504	0.012	0.022	Mixed
22	57	0	0.002	0.473	0.502	0.003	0.02	Mixed
157	494	0	0.013	0.364	0.386	0.222	0.014	Mixed
81	284	-5	0.004	0.482	0.454	0.05	0.01	Mixed
168	505	0	0.026	0.5	0.029	0.439	0.006	Mixed
201	541	0	0.006	0.524	0.011	0.453	0.005	Mixed
37	98	0	0.591	0.395	0.002	0.008	0.005	Mixed
44	228	0	0.108	0.308	0.417	0.163	0.003	Mixed
85	302	0	0.011	0.301	0.212	0.474	0.002	Mixed
94	347	0	0.115	0.46	0.291	0.132	0.002	Mixed
191	528	0	0.004	0.449	0.459	0.086	0.002	Mixed
7	13	0	0.002	0.446	0.549	0.001	0.002	Mixed
193	530	0	0.002	0.583	0.411	0.001	0.002	Mixed
219	921	0	0.001	0.495	0.261	0.241	0.001	Mixed
125	456	0	0.001	0.526	0.247	0.225	0.001	Mixed

## Sheet: Figure
K2; n=220 (126 lines in heterotic group A and 94 lines in heterotic group B)
	Het. A	Het. B
Group 1	0.136364	0.0545455
Group 2	0.4	0.35
Mixed	0.0363636	0.0227273
K3; n=220 (126 lines in heterotic group A and 94 lines in heterotic group B)
	Het. A	Het. B
Group 1	0.15	0.0545455
Group 2	0.0272727	0.0318182
Group 3	0.181818	0.190909
Mixed	0.213636	0.15
